# Supplementary material for: ﻿Two new species and a new genus of ray spiders (Araneae, Theridiosomatidae) from the Ryukyu Islands, southwest Japan, with notes on their natural history
Source: Zookeys. 2022 Jul 1;1109:67–101. doi: 10.3897/zookeys.1109.83807 (PMC9848742; doi:10.3897/zookeys.1109.83807)
Supplement: XML Treatment for Theridiosoma [file zookeys.1109.83807-treatment1.xml]

<!DOCTYPE tp:taxon-treatment
  PUBLIC "-//TaxonX//DTD Taxonomic Treatment Publishing DTD v0 20100105//EN" "tax-treatment-NSO.dtd">
<tp:taxon-treatment xmlns:tp="http://www.plazi.org/taxpub"><tp:treatment-meta><kwd-group><label>Taxon classification</label><kwd>
                <named-content content-type="kingdom">Animalia</named-content>
              </kwd><kwd>
                <named-content content-type="order">Araneae</named-content>
              </kwd><kwd>
                <named-content content-type="family">Theridiosomatidae</named-content>
              </kwd></kwd-group><mixed-citation publication-type="journal"><person-group><name><surname>Suzuki</surname><given-names>Yuya</given-names></name><name><surname>Hiramatsu</surname><given-names>Takehisa</given-names></name><name><surname>Tatsuta</surname><given-names>Haruki</given-names></name></person-group><article-title>﻿Two new species and a new genus of ray spiders (<tp:taxon-name><tp:taxon-name-part taxon-name-part-type="order">Araneae</tp:taxon-name-part></tp:taxon-name>, <tp:taxon-name><tp:taxon-name-part taxon-name-part-type="family">Theridiosomatidae</tp:taxon-name-part></tp:taxon-name>) from the Ryukyu Islands, southwest Japan, with notes on their natural history</article-title><source>Zookeys</source><day>01</day><month>07</month><year>2022</year><volume>1109</volume><fpage>67</fpage><lpage>101</lpage><pub-id pub-id-type="doi">10.3897/zookeys.1109.83807</pub-id></mixed-citation></tp:treatment-meta><tp:nomenclature><label>﻿Genus</label><tp:taxon-name>
              <object-id xmlns:xlink="http://www.w3.org/1999/xlink" content-type="arpha" xlink:type="simple">8B939A91-DEA7-57C6-A494-7D81CBB7F986</object-id>
              <tp:taxon-name-part taxon-name-part-type="genus" reg="Theridiosoma">Theridiosoma</tp:taxon-name-part>
            </tp:taxon-name><tp:taxon-authority>O. Pickard-Cambridge, 1879</tp:taxon-authority></tp:nomenclature><tp:treatment-sec sec-type="type species" id="SECID0EHVAE"><title>Type species.</title><p><italic><tp:taxon-name><tp:taxon-name-part taxon-name-part-type="genus" reg="Theridiosoma">Theridiosoma</tp:taxon-name-part><tp:taxon-name-part taxon-name-part-type="species" reg="gemmosum">gemmosum</tp:taxon-name-part></tp:taxon-name></italic> (L. Koch, 1877), from Nuremberg, West Germany (not examined).</p></tp:treatment-sec><tp:treatment-sec sec-type="remarks" id="SECID0EYVAE"><title>Remarks.</title><p>Males of <italic><tp:taxon-name><tp:taxon-name-part taxon-name-part-type="genus" reg="Theridiosoma">Theridiosoma</tp:taxon-name-part></tp:taxon-name></italic> species can be distinguished from other theridiosomatid genera by the morphology of the embolic division of the male palp: short and tubular embolus with embolic apophyses fragmented into several long bristle-like parts (<xref ref-type="bibr" rid="B4">Coddington 1986a</xref>: figs 131, 133). Embolic apophysis varies in number and shape among species and is regarded as an important taxonomic character (e.g., <xref ref-type="bibr" rid="B35">Zhao and Li 2012</xref>; <xref ref-type="bibr" rid="B28">Suzuki et al. 2020</xref>). Median apophysis is less sclerotized, curved and attenuates distally (<xref ref-type="bibr" rid="B4">Coddington 1986a</xref>: figs 132, 133), which is less useful for distinguishing species. A sclerotized projection (‘conductor projection’) is present on prolateral side of conductor in some species, while absent in others (<xref ref-type="bibr" rid="B4">Coddington 1986a</xref>; <xref ref-type="bibr" rid="B28">Suzuki et al. 2020</xref>). Distal margin of conductor beneath embolic apophyses (‘posterior margin of embolic division’ in <xref ref-type="bibr" rid="B28">Suzuki et al. 2020</xref>) is generally sclerotized and the shape is useful as a taxonomic character (e.g., <xref ref-type="bibr" rid="B28">Suzuki et al. 2020</xref>: figs 7E, 8E, 10E, 11E). Tegular surface beneath conductor is generally sclerotized with many folds (referred as ‘ventral side of tegulum beneath posterior edge of embolic division’ in <xref ref-type="bibr" rid="B28">Suzuki et al. 2020</xref>), of which shape and surface texture vary among species (<xref ref-type="bibr" rid="B35">Zhao and Li 2012</xref>; <xref ref-type="bibr" rid="B28">Suzuki et al. 2020</xref>).</p><p>Females of the genus can be distinguished from related genera (<italic><tp:taxon-name><tp:taxon-name-part taxon-name-part-type="genus" reg="Baalzebub">Baalzebub</tp:taxon-name-part></tp:taxon-name></italic>, <italic><tp:taxon-name><tp:taxon-name-part taxon-name-part-type="genus" reg="Epilineutes">Epilineutes</tp:taxon-name-part></tp:taxon-name></italic> and <italic><tp:taxon-name><tp:taxon-name-part taxon-name-part-type="genus" reg="Wendilgarda">Wendilgarda</tp:taxon-name-part></tp:taxon-name></italic>) by having relatively sclerotized, robust copulatory ducts running from the bursa to the spermathecae (<xref ref-type="bibr" rid="B4">Coddington 1986a</xref>: figs 145, 152). Surface of epigynal plate is smooth and its posterior margin generally lacks scape-like structures. Shape of posterior margin of epigynal plate varies among <italic><tp:taxon-name><tp:taxon-name-part taxon-name-part-type="genus" reg="Theridiosoma">Theridiosoma</tp:taxon-name-part></tp:taxon-name></italic> species: rounded or almost straight in some species, while having a pair of small, sclerotized processes (named as ‘spurs’ in <xref ref-type="bibr" rid="B4">Coddington 1986a</xref>) or a small slit-like invagination in others (<xref ref-type="bibr" rid="B4">Coddington 1986a</xref>; <xref ref-type="bibr" rid="B13">Miller et al. 2009</xref>; <xref ref-type="bibr" rid="B28">Suzuki et al. 2020</xref>). <italic><tp:taxon-name><tp:taxon-name-part taxon-name-part-type="genus" reg="Zoma">Zoma</tp:taxon-name-part></tp:taxon-name></italic> females possess a similar genitalia except in having a sclerotized median pit on the surface of the epigynal plate and lacking any processes nor invaginations on the posterior margin of the epigynal plate in known species (<xref ref-type="bibr" rid="B21">Saaristo 1996</xref>; <xref ref-type="bibr" rid="B13">Miller et al. 2009</xref>; <xref ref-type="bibr" rid="B35">Zhao and Li 2012</xref>; <xref ref-type="bibr" rid="B2">Ballarin et al. 2021</xref>).</p></tp:treatment-sec><ref-list><ref id="B4"><mixed-citation xmlns:xlink="http://www.w3.org/1999/xlink" xlink:type="simple"><person-group><name name-style="western"><surname>Coddington</surname><given-names>JA</given-names></name></person-group> (<year>1986a</year>) <article-title>The genera of the spider family <tp:taxon-name><tp:taxon-name-part taxon-name-part-type="family">Theridiosomatidae</tp:taxon-name-part></tp:taxon-name>.</article-title><source>Smithsonian Contributions to Zoology</source><volume>422</volume>(<issue>422</issue>): <fpage>1</fpage>–<lpage>96</lpage>. <ext-link xlink:type="simple" ext-link-type="doi" xlink:href="10.5479/si.00810282.422">https://doi.org/10.5479/si.00810282.422</ext-link></mixed-citation></ref><ref id="B35"><mixed-citation xmlns:xlink="http://www.w3.org/1999/xlink" xlink:type="simple"><person-group><name name-style="western"><surname>Zhao</surname><given-names>QY</given-names></name><name name-style="western"><surname>Li</surname><given-names>SQ</given-names></name></person-group> (<year>2012</year>) <article-title>Eleven new species of theridiosomatid spiders from southern China (<tp:taxon-name><tp:taxon-name-part taxon-name-part-type="order">Araneae</tp:taxon-name-part></tp:taxon-name>, <tp:taxon-name><tp:taxon-name-part taxon-name-part-type="family">Theridiosomatidae</tp:taxon-name-part></tp:taxon-name>).</article-title><source>ZooKeys</source><volume>255</volume>: <fpage>1</fpage>–<lpage>48</lpage>. <ext-link xlink:type="simple" ext-link-type="doi" xlink:href="10.3897/zookeys.255.3272">https://doi.org/10.3897/zookeys.255.3272</ext-link></mixed-citation></ref><ref id="B28"><mixed-citation xmlns:xlink="http://www.w3.org/1999/xlink" xlink:type="simple"><person-group><name name-style="western"><surname>Suzuki</surname><given-names>Y</given-names></name><name name-style="western"><surname>Serita</surname><given-names>R</given-names></name><name name-style="western"><surname>Hiramatsu</surname><given-names>T</given-names></name></person-group> (<year>2020</year>) <article-title>Japanese spiders of the genus <italic><tp:taxon-name><tp:taxon-name-part taxon-name-part-type="genus">Theridiosoma</tp:taxon-name-part></tp:taxon-name></italic> (<tp:taxon-name><tp:taxon-name-part taxon-name-part-type="order">Araneae</tp:taxon-name-part></tp:taxon-name>: <tp:taxon-name><tp:taxon-name-part taxon-name-part-type="family">Theridiosomatidae</tp:taxon-name-part></tp:taxon-name>) with the description of four new species.</article-title><source>Acta Arachnologica</source><volume>69</volume>(<issue>2</issue>): <fpage>133</fpage>–<lpage>150</lpage>. <ext-link xlink:type="simple" ext-link-type="doi" xlink:href="10.2476/asjaa.69.133">https://doi.org/10.2476/asjaa.69.133</ext-link></mixed-citation></ref><ref id="B13"><mixed-citation xmlns:xlink="http://www.w3.org/1999/xlink" xlink:type="simple"><person-group><name name-style="western"><surname>Miller</surname><given-names>JA</given-names></name><name name-style="western"><surname>Griswold</surname><given-names>CE</given-names></name><name name-style="western"><surname>Yin</surname><given-names>CM</given-names></name></person-group> (<year>2009</year>) <article-title>The symphytognathoid spiders of the Gaoligongshan, Yunnan, China (<tp:taxon-name><tp:taxon-name-part taxon-name-part-type="order">Araneae</tp:taxon-name-part></tp:taxon-name>, <tp:taxon-name><tp:taxon-name-part taxon-name-part-type="superfamily">Araneoidea</tp:taxon-name-part></tp:taxon-name>): Systematics and diversity of micro-orbweavers.</article-title><source>ZooKeys</source><volume>11</volume>: <fpage>9</fpage>–<lpage>195</lpage>. <ext-link xlink:type="simple" ext-link-type="doi" xlink:href="10.3897/zookeys.11.160">https://doi.org/10.3897/zookeys.11.160</ext-link></mixed-citation></ref><ref id="B21"><mixed-citation xmlns:xlink="http://www.w3.org/1999/xlink" xlink:type="simple"><person-group><name name-style="western"><surname>Saaristo</surname><given-names>MI</given-names></name></person-group> (<year>1996</year>) <article-title>Theridiosomatid spiders of the granitic islands of Seychelles (<tp:taxon-name><tp:taxon-name-part taxon-name-part-type="order">Araneae</tp:taxon-name-part></tp:taxon-name>, <tp:taxon-name><tp:taxon-name-part taxon-name-part-type="family">Theridiosomatidae</tp:taxon-name-part></tp:taxon-name>).</article-title><source>Phelsuma</source><volume>4</volume>: <fpage>48</fpage>–<lpage>52</lpage>.</mixed-citation></ref><ref id="B2"><mixed-citation xmlns:xlink="http://www.w3.org/1999/xlink" xlink:type="simple"><person-group><name name-style="western"><surname>Ballarin</surname><given-names>F</given-names></name><name name-style="western"><surname>Yamasaki</surname><given-names>T</given-names></name><name name-style="western"><surname>Su</surname><given-names>YC</given-names></name></person-group> (<year>2021</year>) <article-title>A survey on poorly known rainforest litter-dwelling spiders of Orchid Island (Lanyu, Taiwan) with the description of a new species (<tp:taxon-name><tp:taxon-name-part taxon-name-part-type="order">Araneae</tp:taxon-name-part></tp:taxon-name>: <tp:taxon-name><tp:taxon-name-part taxon-name-part-type="family">Linyphiidae</tp:taxon-name-part></tp:taxon-name>, <tp:taxon-name><tp:taxon-name-part taxon-name-part-type="family">Tetrablemmidae</tp:taxon-name-part></tp:taxon-name>, and <tp:taxon-name><tp:taxon-name-part taxon-name-part-type="family">Theridiosomatidae</tp:taxon-name-part></tp:taxon-name>).</article-title><source>Zootaxa</source><volume>4927</volume>(<issue>2</issue>): <fpage>197</fpage>–<lpage>208</lpage>. <ext-link xlink:type="simple" ext-link-type="doi" xlink:href="10.11646/zootaxa.4927.2.2">https://doi.org/10.11646/zootaxa.4927.2.2</ext-link></mixed-citation></ref></ref-list></tp:taxon-treatment>
