# Supplementary material for: ﻿Two new species and a new genus of ray spiders (Araneae, Theridiosomatidae) from the Ryukyu Islands, southwest Japan, with notes on their natural history
Source: Zookeys. 2022 Jul 1;1109:67–101. doi: 10.3897/zookeys.1109.83807 (PMC9848742; doi:10.3897/zookeys.1109.83807)
Supplement: XML Treatment for Theridiosoma nigrivirgatum [file zookeys.1109.83807-treatment2.xml]

<!DOCTYPE tp:taxon-treatment
  PUBLIC "-//TaxonX//DTD Taxonomic Treatment Publishing DTD v0 20100105//EN" "tax-treatment-NSO.dtd">
<tp:taxon-treatment xmlns:tp="http://www.plazi.org/taxpub"><tp:treatment-meta><kwd-group><label>Taxon classification</label><kwd>
                <named-content content-type="kingdom">Animalia</named-content>
              </kwd><kwd>
                <named-content content-type="order">Araneae</named-content>
              </kwd><kwd>
                <named-content content-type="family">Theridiosomatidae</named-content>
              </kwd></kwd-group><mixed-citation publication-type="journal"><person-group><name><surname>Suzuki</surname><given-names>Yuya</given-names></name><name><surname>Hiramatsu</surname><given-names>Takehisa</given-names></name><name><surname>Tatsuta</surname><given-names>Haruki</given-names></name></person-group><article-title>﻿Two new species and a new genus of ray spiders (<tp:taxon-name><tp:taxon-name-part taxon-name-part-type="order">Araneae</tp:taxon-name-part></tp:taxon-name>, <tp:taxon-name><tp:taxon-name-part taxon-name-part-type="family">Theridiosomatidae</tp:taxon-name-part></tp:taxon-name>) from the Ryukyu Islands, southwest Japan, with notes on their natural history</article-title><source>Zookeys</source><day>01</day><month>07</month><year>2022</year><volume>1109</volume><fpage>67</fpage><lpage>101</lpage><pub-id pub-id-type="doi">10.3897/zookeys.1109.83807</pub-id></mixed-citation></tp:treatment-meta><tp:nomenclature><label>﻿</label><tp:taxon-name>
              <object-id xmlns:xlink="http://www.w3.org/1999/xlink" content-type="arpha" xlink:type="simple">7DB5E535-0D4B-5187-80EE-D99D3A3E129C</object-id>
              <tp:taxon-name-part taxon-name-part-type="genus" reg="Theridiosoma">Theridiosoma</tp:taxon-name-part>
              <tp:taxon-name-part taxon-name-part-type="species" reg="nigrivirgatum">nigrivirgatum</tp:taxon-name-part>
              <object-id xmlns:xlink="http://www.w3.org/1999/xlink" content-type="zoobank" xlink:type="simple">https://zoobank.org/C1CB60C1-B782-4E34-9FAB-F44D3B12B4A0</object-id>
            </tp:taxon-name><tp:taxon-status xmlns:xlink="http://www.w3.org/1999/xlink" xlink:type="simple">sp. nov.</tp:taxon-status><xref ref-type="fig" rid="F1">[New Japanese name: Jyabara-karakara-gumo] Figs 1</xref><xref ref-type="fig" rid="F2">, 2</xref><xref ref-type="fig" rid="F3">, 3</xref><xref ref-type="fig" rid="F11">, 11</xref><xref ref-type="fig" rid="F12">, 12C</xref><xref ref-type="fig" rid="F13">, 13A–C</xref><xref ref-type="fig" rid="F15">, 15A</xref></tp:nomenclature><tp:treatment-sec sec-type="type material" id="SECID0E62AE"><title>Type material.</title><p><bold><italic>Holotype</italic>: Japan, Okinawa Is. (Okinawa Prefecture)</bold>: ♂ (<named-content xmlns:xlink="http://www.w3.org/1999/xlink" content-type="dwc:institutional_code" xlink:title="Department of Zoology, National Museum of Nature and Science, Tsukuba" xlink:href="http://grbio.org/institution/national-science-museum-natural-history" xlink:type="simple">NSMT</named-content>-Ar 21717), Urasoe City, Nakama, Urasoe-daikoen Park (<named-content xmlns:xlink="http://www.w3.org/1999/xlink" content-type="dwc:verbatimCoordinates" xlink:type="simple"><named-content content-type="geo-json" specific-use="{&#34;type&#34;:&#34;Point&#34;,&#34;coordinates&#34;:[127.730500,26.247278]}" id="NCID0ER3AE" xlink:type="simple">26°14'50.2"N, 127°43'49.8"E</named-content></named-content>, alt. 112 m), 8 Mar. 2021, Y. Suzuki leg. <bold><italic>Paratypes</italic></bold>: 2 ♀, same data as the holotype; 1 ♂ 1 ♀ (<named-content xmlns:xlink="http://www.w3.org/1999/xlink" content-type="dwc:institutional_code" xlink:title="Department of Zoology, National Museum of Nature and Science, Tsukuba" xlink:href="http://grbio.org/institution/national-science-museum-natural-history" xlink:type="simple">NSMT</named-content>-Ar 21718), Urasoe City, Nakama, Urasoe-daikoen Park (<named-content xmlns:xlink="http://www.w3.org/1999/xlink" content-type="dwc:verbatimCoordinates" xlink:type="simple"><named-content content-type="geo-json" specific-use="{&#34;type&#34;:&#34;Point&#34;,&#34;coordinates&#34;:[127.731833,26.249778]}" id="NCID0EA4AE" xlink:type="simple">26°14'59.2"N, 127°43'54.6"E</named-content></named-content>, alt. 64 m), 16 Apr. 2021, Y. Suzuki leg.; 1 ♂ 1 ♀ (<named-content xmlns:xlink="http://www.w3.org/1999/xlink" content-type="dwc:institutional_code" xlink:title="Department of Zoology, National Museum of Nature and Science, Tsukuba" xlink:href="http://grbio.org/institution/national-science-museum-natural-history" xlink:type="simple">NSMT</named-content>-Ar 21719), Nakagami District, Nishihara Town, Senbaru (<named-content xmlns:xlink="http://www.w3.org/1999/xlink" content-type="dwc:verbatimCoordinates" xlink:type="simple"><named-content content-type="geo-json" specific-use="{&#34;type&#34;:&#34;Point&#34;,&#34;coordinates&#34;:[127.766056,26.250500]}" id="NCID0EM4AE" xlink:type="simple">26°15'01.8"N, 127°45'57.8"E</named-content></named-content>, alt. 104 m), 25 Apr. 2021, Y. Suzuki leg.</p></tp:treatment-sec><tp:treatment-sec sec-type="material" id="SECID0ER4AE"><title>Other material examined.</title><p><bold>Japan, Okinawa Is. (Okinawa Prefecture)</bold>: 10 ♀, Naha City, Shuri-sueyoshi Town, Sueyoshi-koen Park (<named-content xmlns:xlink="http://www.w3.org/1999/xlink" content-type="dwc:verbatimCoordinates" xlink:type="simple"><named-content content-type="geo-json" specific-use="{&#34;type&#34;:&#34;Point&#34;,&#34;coordinates&#34;:[127.713833,26.229167]}" id="NCID0E34AE" xlink:type="simple">26°13'45.0"N, 127°42'49.8"E</named-content></named-content>, alt. 49 m), [7 Mar. 2021 (1 ♀), 8 Mar. 2021 (9 ♀)], Y. Suzuki leg.; 5 ♀, Nakagami District, Nishihara Town, Tanabaru, Tanabaru Gusuku (<named-content xmlns:xlink="http://www.w3.org/1999/xlink" content-type="dwc:verbatimCoordinates" xlink:type="simple"><named-content content-type="geo-json" specific-use="{&#34;type&#34;:&#34;Point&#34;,&#34;coordinates&#34;:[127.754556,26.245639]}" id="NCID0EE5AE" xlink:type="simple">26°14'44.3"N, 127°45'16.4"E</named-content></named-content>, alt. 141 m), 8 Apr. 2021, Y. Suzuki leg.; 2 ♂, Kunigami District, Kunigami Village, Yona (<named-content xmlns:xlink="http://www.w3.org/1999/xlink" content-type="dwc:verbatimCoordinates" xlink:type="simple"><named-content content-type="geo-json" specific-use="{&#34;type&#34;:&#34;Point&#34;,&#34;coordinates&#34;:[128.248639,26.743111]}" id="NCID0EM5AE" xlink:type="simple">26°44'35.2"N, 128°14'55.1"E</named-content></named-content>, alt. 195 m), 19 Sep. 2021, Y. Suzuki leg.; 1 ♀, Ôgusuku (<named-content xmlns:xlink="http://www.w3.org/1999/xlink" content-type="dwc:verbatimCoordinates" xlink:type="simple"><named-content content-type="geo-json" specific-use="{&#34;type&#34;:&#34;Point&#34;,&#34;coordinates&#34;:[127.803639,26.285972]}" id="NCID0EU5AE" xlink:type="simple">26°17'09.5"N, 127°48'13.1"E</named-content></named-content>, alt. 136 m), Nakagami Distirct, Kitanakagusuku Village, R. Serita leg. <bold>Kume Is. (Okinawa Prefecture)</bold>: 1 ♀ 2 juv., Shimajiri District, Kumejima Town, Jyanado (<named-content xmlns:xlink="http://www.w3.org/1999/xlink" content-type="dwc:verbatimCoordinates" xlink:type="simple"><named-content content-type="geo-json" specific-use="{&#34;type&#34;:&#34;Point&#34;,&#34;coordinates&#34;:[126.797778,26.346167]}" id="NCID0E55AE" xlink:type="simple">26°20'46.2"N, 126°47'52.0"E</named-content></named-content>, alt. 16 m), 10 Sep. 2021, Y. Suzuki leg. <bold>Aka Is. (Okinawa Prefecture)</bold>: 1 ♀, Shimajiri District, Zamami Village, Aka, streamside at dim forest (<named-content xmlns:xlink="http://www.w3.org/1999/xlink" content-type="dwc:verbatimCoordinates" xlink:type="simple"><named-content content-type="geo-json" specific-use="{&#34;type&#34;:&#34;Point&#34;,&#34;coordinates&#34;:[127.282525,26.196419]}" id="NCID0EI6AE" xlink:type="simple">26°11'47.11"N, 127°16'57.09"E</named-content></named-content>, alt. 65 m), 16 Mar. 2022, Y. Suzuki leg.</p></tp:treatment-sec><tp:treatment-sec sec-type="etymology" id="SECID0EN6AE"><title>Etymology.</title><p>The specific name is a Latin adjective derived from the black striped pattern on the dorsal abdomen of the new species.</p></tp:treatment-sec><tp:treatment-sec sec-type="diagnosis" id="SECID0ES6AE"><title>Diagnosis.</title><p>Males of the new species resemble <italic><tp:taxon-name><tp:taxon-name-part taxon-name-part-type="genus" reg="Theridiosoma">T.</tp:taxon-name-part><tp:taxon-name-part taxon-name-part-type="species" reg="alboannulatum">alboannulatum</tp:taxon-name-part></tp:taxon-name></italic> Suzuki, Serita &amp; Hiramatsu, 2020 in having two parallel embolic apophyses exposed from conductor and lacking a conductor projection on the male palp. They can be distinguished by the presence of one embolic apophysis longer than another and the shape of the sclerotized distal margin of conductor beneath embolic apophyses: a ridge separates the two triangular surfaces and sharply cornered at the terminal of the ridge in <italic><tp:taxon-name><tp:taxon-name-part taxon-name-part-type="genus" reg="Theridiosoma">T.</tp:taxon-name-part><tp:taxon-name-part taxon-name-part-type="species" reg="nigrivirgatum">nigrivirgatum</tp:taxon-name-part></tp:taxon-name></italic> sp. nov. (Figs <xref ref-type="fig" rid="F2">2C</xref>, <xref ref-type="fig" rid="F3">3C</xref>), while a ridge is lacking in <italic><tp:taxon-name><tp:taxon-name-part taxon-name-part-type="genus" reg="Theridiosoma">T.</tp:taxon-name-part><tp:taxon-name-part taxon-name-part-type="species" reg="alboannulatum">alboannulatum</tp:taxon-name-part></tp:taxon-name></italic> (<xref ref-type="bibr" rid="B28">Suzuki et al. 2020</xref>: fig. 12E, F). Females of the new species resemble those of <italic><tp:taxon-name><tp:taxon-name-part taxon-name-part-type="genus" reg="Theridiosoma">T.</tp:taxon-name-part><tp:taxon-name-part taxon-name-part-type="species" reg="diwang">diwang</tp:taxon-name-part></tp:taxon-name></italic> Miller, Griswold &amp; Yin, 2009 in having a small and narrow slit on the posterior margin of the epigynal plate, but can be distinguished by the shape of the vulva: genital plate is bell-shaped and longer than wide; spermathecae are positioned at the anterior part of the vulva in <italic><tp:taxon-name><tp:taxon-name-part taxon-name-part-type="genus" reg="Theridiosoma">T.</tp:taxon-name-part><tp:taxon-name-part taxon-name-part-type="species" reg="nigrivirgatum">nigrivirgatum</tp:taxon-name-part></tp:taxon-name></italic> sp. nov. (Figs <xref ref-type="fig" rid="F2">2G</xref>, <xref ref-type="fig" rid="F3">3G</xref>), while the vulva is wider than long, copulatory ducts extend anteriorly, and the position of spermatheca is lower than the anterior margin of the copulatory ducts in <italic><tp:taxon-name><tp:taxon-name-part taxon-name-part-type="genus" reg="Theridiosoma">T.</tp:taxon-name-part><tp:taxon-name-part taxon-name-part-type="species" reg="diwang">diwang</tp:taxon-name-part></tp:taxon-name></italic> (<xref ref-type="bibr" rid="B13">Miller et al. 2009</xref>: fig. 3G). Both sexes can be distinguished from congeners by their abdominal color and patterns: a dark marking on the anterior dorsum, two pairs of dark markings on the dorsolateral side, and dark striped markings on the posterior dorsum (Fig. <xref ref-type="fig" rid="F1">1</xref>).</p><fig id="F1" position="float" orientation="portrait"><object-id xmlns:xlink="http://www.w3.org/1999/xlink" content-type="doi" xlink:type="simple">10.3897/zookeys.1109.83807.figure1</object-id><object-id xmlns:xlink="http://www.w3.org/1999/xlink" content-type="arpha" xlink:type="simple">105D6B1A-AD33-5CCA-BBBE-0DAE48EE5894</object-id><label>Figure 1.</label><caption><p><italic><tp:taxon-name><tp:taxon-name-part taxon-name-part-type="genus" reg="Theridiosoma">Theridiosoma</tp:taxon-name-part><tp:taxon-name-part taxon-name-part-type="species" reg="nigrivirgatum">nigrivirgatum</tp:taxon-name-part></tp:taxon-name></italic> sp. nov., male holotype (<named-content xmlns:xlink="http://www.w3.org/1999/xlink" content-type="dwc:institutional_code" xlink:title="Department of Zoology, National Museum of Nature and Science, Tsukuba" xlink:href="http://grbio.org/institution/national-science-museum-natural-history" xlink:type="simple">NSMT</named-content>-Ar 21717 <bold>A–D</bold>) and female paratype (<named-content xmlns:xlink="http://www.w3.org/1999/xlink" content-type="dwc:institutional_code" xlink:title="Department of Zoology, National Museum of Nature and Science, Tsukuba" xlink:href="http://grbio.org/institution/national-science-museum-natural-history" xlink:type="simple">NSMT</named-content>-Ar 21718 <bold>E–H</bold>) <bold>A, E</bold> habitus, dorsal view <bold>B, F</bold> habitus, lateral view <bold>C, G</bold> habitus, ventral view <bold>D, H</bold> abdomen, posterior view. Scale bars: 0.5 mm.</p></caption><graphic xmlns:xlink="http://www.w3.org/1999/xlink" xlink:href="zookeys-1109-067_article-83807__-g001.jpg" position="float" orientation="portrait" xlink:type="simple" id="oo_708567.jpg"><uri content-type="original_file" xlink:type="simple">https://binary.pensoft.net/fig/708567</uri></graphic></fig><fig id="F2" position="float" orientation="portrait"><object-id xmlns:xlink="http://www.w3.org/1999/xlink" content-type="doi" xlink:type="simple">10.3897/zookeys.1109.83807.figure2</object-id><object-id xmlns:xlink="http://www.w3.org/1999/xlink" content-type="arpha" xlink:type="simple">5C61B050-B095-5B6D-8E32-DEF995466C7E</object-id><label>Figure 2.</label><caption><p><italic><tp:taxon-name><tp:taxon-name-part taxon-name-part-type="genus" reg="Theridiosoma">Theridiosoma</tp:taxon-name-part><tp:taxon-name-part taxon-name-part-type="species" reg="nigrivirgatum">nigrivirgatum</tp:taxon-name-part></tp:taxon-name></italic> sp. nov., male holotype genitalia (<named-content xmlns:xlink="http://www.w3.org/1999/xlink" content-type="dwc:institutional_code" xlink:title="Department of Zoology, National Museum of Nature and Science, Tsukuba" xlink:href="http://grbio.org/institution/national-science-museum-natural-history" xlink:type="simple">NSMT</named-content>-Ar 21717 <bold>A–D</bold>) and female paratype genitalia (<named-content xmlns:xlink="http://www.w3.org/1999/xlink" content-type="dwc:institutional_code" xlink:title="Department of Zoology, National Museum of Nature and Science, Tsukuba" xlink:href="http://grbio.org/institution/national-science-museum-natural-history" xlink:type="simple">NSMT</named-content>-Ar 21718 <bold>E–G</bold>) <bold>A</bold> retrolateral view <bold>B</bold> ventral view <bold>C</bold> posterior-ventral view <bold>D</bold> prolateral view <bold>E</bold> ventral view <bold>F</bold> ventral view <bold>G</bold> dorsal view. Abbreviations: <bold>C</bold> conductor <bold><abbrev xmlns:xlink="http://www.w3.org/1999/xlink" xlink:title="copulatory duct" id="ABBRID0ETFAG" xlink:type="simple">CD</abbrev></bold> copulatory ducts <bold>E</bold> embolus <bold><abbrev xmlns:xlink="http://www.w3.org/1999/xlink" xlink:title="embolic apophysis" id="ABBRID0E1FAG" xlink:type="simple">EA</abbrev></bold> embolic apophysis <bold><abbrev xmlns:xlink="http://www.w3.org/1999/xlink" xlink:title="fertilization duct" id="ABBRID0E6FAG" xlink:type="simple">FD</abbrev></bold> fertilization ducts <bold><abbrev xmlns:xlink="http://www.w3.org/1999/xlink" xlink:title="median apophysis" id="ABBRID0EEGAG" xlink:type="simple">MA</abbrev></bold> median apophysis <bold><abbrev xmlns:xlink="http://www.w3.org/1999/xlink" xlink:title="paracymbium" id="ABBRID0EJGAG" xlink:type="simple">PC</abbrev></bold> paracymbium <bold>S</bold> spermatheca <bold><abbrev xmlns:xlink="http://www.w3.org/1999/xlink" xlink:title="subtegulum" id="ABBRID0EQGAG" xlink:type="simple">ST</abbrev></bold> subtegulum <bold>T</bold> tegulum. Scale bars: 0.1 mm.</p></caption><graphic xmlns:xlink="http://www.w3.org/1999/xlink" xlink:href="zookeys-1109-067_article-83807__-g002.jpg" position="float" orientation="portrait" xlink:type="simple" id="oo_708568.jpg"><uri content-type="original_file" xlink:type="simple">https://binary.pensoft.net/fig/708568</uri></graphic></fig><fig id="F3" position="float" orientation="portrait"><object-id xmlns:xlink="http://www.w3.org/1999/xlink" content-type="doi" xlink:type="simple">10.3897/zookeys.1109.83807.figure3</object-id><object-id xmlns:xlink="http://www.w3.org/1999/xlink" content-type="arpha" xlink:type="simple">02416C12-2A4F-59CA-B891-EA84A52D49E1</object-id><label>Figure 3.</label><caption><p><italic><tp:taxon-name><tp:taxon-name-part taxon-name-part-type="genus" reg="Theridiosoma">Theridiosoma</tp:taxon-name-part><tp:taxon-name-part taxon-name-part-type="species" reg="nigrivirgatum">nigrivirgatum</tp:taxon-name-part></tp:taxon-name></italic> sp. nov., male holotype genitalia (<named-content xmlns:xlink="http://www.w3.org/1999/xlink" content-type="dwc:institutional_code" xlink:title="Department of Zoology, National Museum of Nature and Science, Tsukuba" xlink:href="http://grbio.org/institution/national-science-museum-natural-history" xlink:type="simple">NSMT</named-content>-Ar 21717 <bold>A–D</bold>) and female paratype genitalia (<named-content xmlns:xlink="http://www.w3.org/1999/xlink" content-type="dwc:institutional_code" xlink:title="Department of Zoology, National Museum of Nature and Science, Tsukuba" xlink:href="http://grbio.org/institution/national-science-museum-natural-history" xlink:type="simple">NSMT</named-content>-Ar 21718 <bold>E–G</bold>) <bold>A</bold> retrolateral view <bold>B</bold> ventral view <bold>C</bold> posterior-ventral view <bold>D</bold> prolateral view <bold>E</bold> ventral view <bold>F</bold> ventral view <bold>G</bold> dorsal view. Abbreviations: <bold>C</bold> conductor <bold><abbrev xmlns:xlink="http://www.w3.org/1999/xlink" xlink:title="copulatory duct" id="ABBRID0ELIAG" xlink:type="simple">CD</abbrev></bold> copulatory ducts <bold>E</bold> embolus <bold><abbrev xmlns:xlink="http://www.w3.org/1999/xlink" xlink:title="embolic apophysis" id="ABBRID0ESIAG" xlink:type="simple">EA</abbrev></bold> embolic apophysis <bold><abbrev xmlns:xlink="http://www.w3.org/1999/xlink" xlink:title="fertilization duct" id="ABBRID0EXIAG" xlink:type="simple">FD</abbrev></bold> fertilization ducts <bold><abbrev xmlns:xlink="http://www.w3.org/1999/xlink" xlink:title="median apophysis" id="ABBRID0E3IAG" xlink:type="simple">MA</abbrev></bold> median apophysis <bold><abbrev xmlns:xlink="http://www.w3.org/1999/xlink" xlink:title="paracymbium" id="ABBRID0EBJAG" xlink:type="simple">PC</abbrev></bold> paracymbium <bold>S</bold> spermatheca <bold><abbrev xmlns:xlink="http://www.w3.org/1999/xlink" xlink:title="subtegulum" id="ABBRID0EIJAG" xlink:type="simple">ST</abbrev></bold> subtegulum <bold>T</bold> tegulum. White and black arrows indicate a ridge that separate the two triangular surfaces and a sharply cornered terminal of the ridge, respectively. Scale bars: 0.1 mm.</p></caption><graphic xmlns:xlink="http://www.w3.org/1999/xlink" xlink:href="zookeys-1109-067_article-83807__-g003.jpg" position="float" orientation="portrait" xlink:type="simple" id="oo_708569.jpg"><uri content-type="original_file" xlink:type="simple">https://binary.pensoft.net/fig/708569</uri></graphic></fig></tp:treatment-sec><tp:treatment-sec sec-type="description" id="SECID0ETJAG"><title>Description.</title><p><bold>Male</bold> (holotype, <named-content xmlns:xlink="http://www.w3.org/1999/xlink" content-type="dwc:institutional_code" xlink:title="Department of Zoology, National Museum of Nature and Science, Tsukuba" xlink:href="http://grbio.org/institution/national-science-museum-natural-history" xlink:type="simple">NSMT</named-content>-Ar 21717). Measurements. Body 1.02 long. Carapace 0.45 long, 0.46 wide, and 0.36 high. Eye size and interdistances, <abbrev xmlns:xlink="http://www.w3.org/1999/xlink" xlink:title="anterior median eye" id="ABBRID0E6JAG" xlink:type="simple">AME</abbrev> 0.054, <abbrev xmlns:xlink="http://www.w3.org/1999/xlink" xlink:title="anterior lateral eye" id="ABBRID0EDKAG" xlink:type="simple">ALE</abbrev> 0.047, <abbrev xmlns:xlink="http://www.w3.org/1999/xlink" xlink:title="posterior median eye" id="ABBRID0EHKAG" xlink:type="simple">PME</abbrev> 0.050, <abbrev xmlns:xlink="http://www.w3.org/1999/xlink" xlink:title="posterior lateral eye" id="ABBRID0ELKAG" xlink:type="simple">PLE</abbrev> 0.042, <abbrev xmlns:xlink="http://www.w3.org/1999/xlink" xlink:title="anterior median eye" id="ABBRID0EPKAG" xlink:type="simple">AME</abbrev>-<abbrev xmlns:xlink="http://www.w3.org/1999/xlink" xlink:title="anterior median eye" id="ABBRID0ETKAG" xlink:type="simple">AME</abbrev> 0.022, <abbrev xmlns:xlink="http://www.w3.org/1999/xlink" xlink:title="anterior median eye" id="ABBRID0EXKAG" xlink:type="simple">AME</abbrev>-<abbrev xmlns:xlink="http://www.w3.org/1999/xlink" xlink:title="anterior lateral eye" id="ABBRID0E2KAG" xlink:type="simple">ALE</abbrev> 0.017, <abbrev xmlns:xlink="http://www.w3.org/1999/xlink" xlink:title="posterior median eye" id="ABBRID0E6KAG" xlink:type="simple">PME</abbrev>-<abbrev xmlns:xlink="http://www.w3.org/1999/xlink" xlink:title="posterior median eye" id="ABBRID0EDLAG" xlink:type="simple">PME</abbrev> 0.012, <abbrev xmlns:xlink="http://www.w3.org/1999/xlink" xlink:title="posterior lateral eye" id="ABBRID0EHLAG" xlink:type="simple">PLE</abbrev>-<abbrev xmlns:xlink="http://www.w3.org/1999/xlink" xlink:title="posterior lateral eye" id="ABBRID0ELLAG" xlink:type="simple">PLE</abbrev> 0.030. Leg length: leg I 0.47 + 0.17 + 0.31 + 0.29 + 0.20 = 1.44; leg II 0.38 + 0.15 + 0.26 + 0.24 + 0.18 = 1.21; leg III 0.23 + 0.13 + 0.14 + 0.18 + 0.13 = 0.81; leg IV 0.30 + 0.13 + 0.20 + 0.20 + 0.15 = 0.98. Abdomen 0.58 long, 0.60 wide, 0.80 high.</p><p>Carapace oval, wider than long (<abbrev xmlns:xlink="http://www.w3.org/1999/xlink" xlink:title="carapace length" id="ABBRID0ERLAG" xlink:type="simple">CaL</abbrev>/<abbrev xmlns:xlink="http://www.w3.org/1999/xlink" xlink:title="carapace width" id="ABBRID0EVLAG" xlink:type="simple">CaW</abbrev> 0.98). Chelicerae with three teeth on promargin. Abdomen oval and wider than long (<abbrev xmlns:xlink="http://www.w3.org/1999/xlink" xlink:title="abdomen length" id="ABBRID0EZLAG" xlink:type="simple">AL</abbrev>/<abbrev xmlns:xlink="http://www.w3.org/1999/xlink" xlink:title="abdomen width" id="ABBRID0E4LAG" xlink:type="simple">AW</abbrev> 0.97).</p><p>Coloration and markings (Fig. <xref ref-type="fig" rid="F1">1A–D</xref>). Carapace, chelicerae, and legs dark yellowish brown (turning to yellowish brown in ethanol). Cephalic groove stained with dark spots. Anterolateral margin of carapace dark grey. Mouthparts dark yellowish brown. Sternum pale yellowish brown with black lateral margins. Eyes on the dark bases. Legs yellowish brown with femora pale and lacking annulations. Abdomen pale yellowish brown with a dark greyish marking on anterior dorsum, two pairs of dark greyish spots on dorsolateral sides, and dark-colored longitudinal stripes on posterior dorsum. Spinnerets and ventral side of abdomen dark grey.</p><p>Palp (Figs <xref ref-type="fig" rid="F2">2A–D</xref>, <xref ref-type="fig" rid="F3">3A–D</xref>). Palpal patella with a strong retrolateral macroseta. Paracymbium hook-like with a blunt tip. Tegulum bulbous. Embolic division covered with a semitransparent conductor and composed of several apophyses. Conductor lacking conductor projection. Two long and parallel bristle-like embolic apophyses exposed from the conductor. Posterior margin of the embolic division strongly sclerotized with angular corners, the middle one pointed, the retrolateral one blunt, a ridge separates two triangular surfaces: one is covered by embolic division and the other is not (Fig. <xref ref-type="fig" rid="F3">3C</xref>). Tegular surface beneath conductor weakly sclerotized with denticles. Median apophysis narrower toward the pointed tip.</p><p><bold>Female</bold> (paratype: <named-content xmlns:xlink="http://www.w3.org/1999/xlink" content-type="dwc:institutional_code" xlink:title="Department of Zoology, National Museum of Nature and Science, Tsukuba" xlink:href="http://grbio.org/institution/national-science-museum-natural-history" xlink:type="simple">NSMT</named-content>-Ar 21718). Measurements. Body 1.31 long. Carapace 0.51 long, 0.50 wide, 0.41 high. Eye size and interdistances: <abbrev xmlns:xlink="http://www.w3.org/1999/xlink" xlink:title="anterior median eye" id="ABBRID0E4MAG" xlink:type="simple">AME</abbrev> 0.057, <abbrev xmlns:xlink="http://www.w3.org/1999/xlink" xlink:title="anterior lateral eye" id="ABBRID0EBNAG" xlink:type="simple">ALE</abbrev> 0.058, <abbrev xmlns:xlink="http://www.w3.org/1999/xlink" xlink:title="posterior median eye" id="ABBRID0EFNAG" xlink:type="simple">PME</abbrev> 0.060, <abbrev xmlns:xlink="http://www.w3.org/1999/xlink" xlink:title="posterior lateral eye" id="ABBRID0EJNAG" xlink:type="simple">PLE</abbrev> 0.053, <abbrev xmlns:xlink="http://www.w3.org/1999/xlink" xlink:title="anterior median eye" id="ABBRID0ENNAG" xlink:type="simple">AME</abbrev>-<abbrev xmlns:xlink="http://www.w3.org/1999/xlink" xlink:title="anterior median eye" id="ABBRID0ERNAG" xlink:type="simple">AME</abbrev> 0.019, <abbrev xmlns:xlink="http://www.w3.org/1999/xlink" xlink:title="anterior median eye" id="ABBRID0EVNAG" xlink:type="simple">AME</abbrev>-<abbrev xmlns:xlink="http://www.w3.org/1999/xlink" xlink:title="anterior lateral eye" id="ABBRID0EZNAG" xlink:type="simple">ALE</abbrev> 0.032, <abbrev xmlns:xlink="http://www.w3.org/1999/xlink" xlink:title="posterior median eye" id="ABBRID0E4NAG" xlink:type="simple">PME</abbrev>-<abbrev xmlns:xlink="http://www.w3.org/1999/xlink" xlink:title="posterior median eye" id="ABBRID0EBOAG" xlink:type="simple">PME</abbrev> 0.009, <abbrev xmlns:xlink="http://www.w3.org/1999/xlink" xlink:title="posterior lateral eye" id="ABBRID0EFOAG" xlink:type="simple">PLE</abbrev>-<abbrev xmlns:xlink="http://www.w3.org/1999/xlink" xlink:title="posterior lateral eye" id="ABBRID0EJOAG" xlink:type="simple">PLE</abbrev> 0.043. Leg length: leg I 0.61 + 0.20 + 0.29 + 0.26 + 0.19 = 1.55; leg II 0.40 + 0.16 + 0.24 + 0.19 + 0.16 = 1.15; leg III 0.24 + 0.15 + 0.14 + 0.17 + 0.13 = 0.83; leg IV 0.40 + 0.17 + 0.23 + 0.20 + 0.14 = 1.97. Abdomen 0.86 long, 0.87 wide, 0.90 high.</p><p>Carapace oval and almost as long as wide (<abbrev xmlns:xlink="http://www.w3.org/1999/xlink" xlink:title="carapace length" id="ABBRID0EPOAG" xlink:type="simple">CaL</abbrev>/<abbrev xmlns:xlink="http://www.w3.org/1999/xlink" xlink:title="carapace width" id="ABBRID0ETOAG" xlink:type="simple">CaW</abbrev> 1.02). Chelicerae with three teeth on promargin. Abdomen oval and as long as wide (<abbrev xmlns:xlink="http://www.w3.org/1999/xlink" xlink:title="carapace length" id="ABBRID0EXOAG" xlink:type="simple">CaL</abbrev>/<abbrev xmlns:xlink="http://www.w3.org/1999/xlink" xlink:title="carapace width" id="ABBRID0E2OAG" xlink:type="simple">CaW</abbrev> 0.99).</p><p>Coloration and markings (Fig. <xref ref-type="fig" rid="F1">1E–H</xref>). Carapace and chelicerae pale yellowish brown. Lateral margin of carapace dark grey. Eyes on the dark bases. Eyes, mouthparts, sternum, and legs as in male. Abdomen yellowish brown with dark greyish markings similar to the male, and dark orange markings on the dorsum and sides.</p><p>Genitalia (Figs <xref ref-type="fig" rid="F2">2E–G</xref>, <xref ref-type="fig" rid="F3">3E–G</xref>). Epigyne a wide plate with a short and narrow slit in the middle of the posterior margin. Vulva. Copulatory ducts moderately complicated. Spermathecae rounded triangular and juxtaposed. Fertilization ducts with curved tips.</p><p>Variations. The color and patterns of the abdomen vary: male specimens collected from Northern Okinawa lack longitudinal stripes on the posterior dorsum of the abdomen.</p></tp:treatment-sec><tp:treatment-sec sec-type="Taxonomic justification" id="SECID0EQPAG"><title>Taxonomic justification.</title><p><italic><tp:taxon-name><tp:taxon-name-part taxon-name-part-type="genus" reg="Theridiosoma">Theridiosoma</tp:taxon-name-part><tp:taxon-name-part taxon-name-part-type="species" reg="nigrivirgatum">nigrivirgatum</tp:taxon-name-part></tp:taxon-name></italic> sp. nov. can safely be assigned to the genus according to the male palpal morphology: embolus short and tubular, and embolus apophyses fragmented into several long bristle-like parts.</p></tp:treatment-sec><tp:treatment-sec sec-type="remarks" id="SECID0EBQAG"><title>Remarks.</title><p>The males and females are considered to be the same species because of the similarity of body color and patterns and their sympatric occurrences. Although this species sympatrically occurred with <italic><tp:taxon-name><tp:taxon-name-part taxon-name-part-type="genus" reg="Theridiosoma">T.</tp:taxon-name-part><tp:taxon-name-part taxon-name-part-type="species" reg="dissimulatum">dissimulatum</tp:taxon-name-part></tp:taxon-name></italic> on southern Okinawa Island (Fig. <xref ref-type="fig" rid="F11">11</xref>), no other undescribed candidates were collected.</p></tp:treatment-sec><tp:treatment-sec sec-type="distribution" id="SECID0EWQAG"><title>Distribution.</title><p>Japan (Okinawa, Kume and Aka Islands; Fig. <xref ref-type="fig" rid="F11">11</xref>).</p></tp:treatment-sec><tp:treatment-sec sec-type="habitat" id="SECID0EARAG"><title>Habitat.</title><p>The new species inhabits forest floors of secondary forests, bushes, and grasslands. The species is frequently collected from an open environment covered by <tp:taxon-name><tp:taxon-name-part taxon-name-part-type="family">Poaceae</tp:taxon-name-part></tp:taxon-name> grasses, where <italic><tp:taxon-name><tp:taxon-name-part taxon-name-part-type="genus" reg="Theridiosoma">T.</tp:taxon-name-part><tp:taxon-name-part taxon-name-part-type="species" reg="dissimulatum">dissimulatum</tp:taxon-name-part></tp:taxon-name></italic> is never found (Fig. <xref ref-type="fig" rid="F12">12C</xref>). The habitat of this species resembles that of <italic><tp:taxon-name><tp:taxon-name-part taxon-name-part-type="genus" reg="Theridiosoma">T.</tp:taxon-name-part><tp:taxon-name-part taxon-name-part-type="species" reg="alboannulatum">alboannulatum</tp:taxon-name-part></tp:taxon-name></italic> (Fig. <xref ref-type="fig" rid="F12">12D</xref>).</p></tp:treatment-sec><tp:treatment-sec sec-type="Web morphology" id="SECID0EJSAG"><title>Web morphology.</title><p>This species weaves a concave orb web with radial anastomosis and a tension line connected to substrates (Fig. <xref ref-type="fig" rid="F13">13A–C</xref>). A spider drags a tension line with a strong force so that the web is deformed to a conical shape. The web is similar to that of the congeners.</p></tp:treatment-sec><tp:treatment-sec sec-type="Egg sac" id="SECID0ETSAG"><title>Egg sac.</title><p>pale whitish brown and spherical with a long horizontal line and a short stalk (Fig. <xref ref-type="fig" rid="F15">15A</xref>).</p></tp:treatment-sec><tp:treatment-sec><!--Section generated to contain objects referenced in tp:taxon-treatment.--><fig id="F11" position="float" orientation="portrait"><object-id xmlns:xlink="http://www.w3.org/1999/xlink" content-type="doi" xlink:type="simple">10.3897/zookeys.1109.83807.figure11</object-id><object-id xmlns:xlink="http://www.w3.org/1999/xlink" content-type="arpha" xlink:type="simple">8C2315E7-82AD-5DAF-B0F1-B16D8C1D5929</object-id><label>Figure 11.</label><caption><p>Distribution of theridiosomatid species in the Ryukyu Islands, Japan.</p></caption><graphic xmlns:xlink="http://www.w3.org/1999/xlink" xlink:href="zookeys-1109-067_article-83807__-g011.jpg" position="float" orientation="portrait" xlink:type="simple" id="oo_708577.jpg"><uri content-type="original_file" xlink:type="simple">https://binary.pensoft.net/fig/708577</uri></graphic></fig><fig id="F12" position="float" orientation="portrait"><object-id xmlns:xlink="http://www.w3.org/1999/xlink" content-type="doi" xlink:type="simple">10.3897/zookeys.1109.83807.figure12</object-id><object-id xmlns:xlink="http://www.w3.org/1999/xlink" content-type="arpha" xlink:type="simple">0C5D2C55-3D7C-574E-AFFB-07B4C568D372</object-id><label>Figure 12.</label><caption><p>Habitats of theridiosomatid species in Ryukyu Islands <bold>A</bold> streamside in dim forest at Iriomote Island <bold>B</bold> forest floor of secondary forest at Kume Island <bold>C</bold> grassland at Kume Island <bold>D</bold> grassland at Yonaguni Island <bold>E</bold> crevices on limestone rocky wall at Iriomote Island.</p></caption><graphic xmlns:xlink="http://www.w3.org/1999/xlink" xlink:href="zookeys-1109-067_article-83807__-g012.jpg" position="float" orientation="portrait" xlink:type="simple" id="oo_708578.jpg"><uri content-type="original_file" xlink:type="simple">https://binary.pensoft.net/fig/708578</uri></graphic></fig><fig id="F13" position="float" orientation="portrait"><object-id xmlns:xlink="http://www.w3.org/1999/xlink" content-type="doi" xlink:type="simple">10.3897/zookeys.1109.83807.figure13</object-id><object-id xmlns:xlink="http://www.w3.org/1999/xlink" content-type="arpha" xlink:type="simple">29E94A21-9803-5DAB-B4C8-4EA0CCB6A6C8</object-id><label>Figure 13.</label><caption><p>Web of <italic><tp:taxon-name><tp:taxon-name-part taxon-name-part-type="genus" reg="Theridiosoma">Theridiosoma</tp:taxon-name-part></tp:taxon-name></italic> and <italic><tp:taxon-name><tp:taxon-name-part taxon-name-part-type="genus" reg="Zoma">Zoma</tp:taxon-name-part></tp:taxon-name></italic> spiders at Ryukyu Islands, Japan <bold>A–C</bold> web of <italic><tp:taxon-name><tp:taxon-name-part taxon-name-part-type="genus" reg="Theridiosoma">Theridiosoma</tp:taxon-name-part><tp:taxon-name-part taxon-name-part-type="species" reg="nigrivirgatum">nigrivirgatum</tp:taxon-name-part></tp:taxon-name></italic> sp. nov. <bold>D–E</bold> web of <italic><tp:taxon-name><tp:taxon-name-part taxon-name-part-type="genus" reg="Theridiosoma">Theridiosoma</tp:taxon-name-part><tp:taxon-name-part taxon-name-part-type="species" reg="alboannulatum">alboannulatum</tp:taxon-name-part></tp:taxon-name></italic><bold>F–H</bold> web of <italic><tp:taxon-name><tp:taxon-name-part taxon-name-part-type="genus" reg="Zoma">Zoma</tp:taxon-name-part><tp:taxon-name-part taxon-name-part-type="species" reg="dibaiyin">dibaiyin</tp:taxon-name-part></tp:taxon-name></italic>. Abbreviations: <bold><abbrev xmlns:xlink="http://www.w3.org/1999/xlink" xlink:title="radial anastomosis" id="ABBRID0EGTBI" xlink:type="simple">RA</abbrev></bold> radial anastomosis <bold><abbrev xmlns:xlink="http://www.w3.org/1999/xlink" xlink:title="sticky spirals" id="ABBRID0ELTBI" xlink:type="simple">SS</abbrev></bold> sticky spirals <bold><abbrev xmlns:xlink="http://www.w3.org/1999/xlink" xlink:title="tension line" id="ABBRID0EQTBI" xlink:type="simple">TL</abbrev></bold> tension line.</p></caption><graphic xmlns:xlink="http://www.w3.org/1999/xlink" xlink:href="zookeys-1109-067_article-83807__-g013.jpg" position="float" orientation="portrait" xlink:type="simple" id="oo_708579.jpg"><uri content-type="original_file" xlink:type="simple">https://binary.pensoft.net/fig/708579</uri></graphic></fig><fig id="F15" position="float" orientation="portrait"><object-id xmlns:xlink="http://www.w3.org/1999/xlink" content-type="doi" xlink:type="simple">10.3897/zookeys.1109.83807.figure15</object-id><object-id xmlns:xlink="http://www.w3.org/1999/xlink" content-type="arpha" xlink:type="simple">A5625E40-89B1-534A-B2F1-2C86CB7A403E</object-id><label>Figure 15.</label><caption><p>Egg sacs of theridiosomatid species <bold>A</bold> egg sac of <italic><tp:taxon-name><tp:taxon-name-part taxon-name-part-type="genus" reg="Theridiosoma">Theridiosoma</tp:taxon-name-part><tp:taxon-name-part taxon-name-part-type="species" reg="nigrivirgatum">nigrivirgatum</tp:taxon-name-part></tp:taxon-name></italic> sp. nov. (cap opened) <bold>B</bold> egg sac of <italic><tp:taxon-name><tp:taxon-name-part taxon-name-part-type="genus" reg="Theridiosoma">Theridiosoma</tp:taxon-name-part><tp:taxon-name-part taxon-name-part-type="species" reg="dissimulatum">dissimulatum</tp:taxon-name-part></tp:taxon-name></italic><bold>C</bold> egg sac of <italic><tp:taxon-name><tp:taxon-name-part taxon-name-part-type="genus" reg="Theridiosoma">Theridiosoma</tp:taxon-name-part><tp:taxon-name-part taxon-name-part-type="species" reg="alboannulatum">alboannulatum</tp:taxon-name-part></tp:taxon-name></italic><bold>D–E</bold> egg sac of <italic><tp:taxon-name><tp:taxon-name-part taxon-name-part-type="genus" reg="Sennin">Sennin</tp:taxon-name-part><tp:taxon-name-part taxon-name-part-type="species" reg="tanikawai">tanikawai</tp:taxon-name-part></tp:taxon-name></italic> sp. nov.</p></caption><graphic xmlns:xlink="http://www.w3.org/1999/xlink" xlink:href="zookeys-1109-067_article-83807__-g015.jpg" position="float" orientation="portrait" xlink:type="simple" id="oo_708581.jpg"><uri content-type="original_file" xlink:type="simple">https://binary.pensoft.net/fig/708581</uri></graphic></fig></tp:treatment-sec><ref-list><ref id="B28"><mixed-citation xmlns:xlink="http://www.w3.org/1999/xlink" xlink:type="simple"><person-group><name name-style="western"><surname>Suzuki</surname><given-names>Y</given-names></name><name name-style="western"><surname>Serita</surname><given-names>R</given-names></name><name name-style="western"><surname>Hiramatsu</surname><given-names>T</given-names></name></person-group> (<year>2020</year>) <article-title>Japanese spiders of the genus <italic><tp:taxon-name><tp:taxon-name-part taxon-name-part-type="genus">Theridiosoma</tp:taxon-name-part></tp:taxon-name></italic> (<tp:taxon-name><tp:taxon-name-part taxon-name-part-type="order">Araneae</tp:taxon-name-part></tp:taxon-name>: <tp:taxon-name><tp:taxon-name-part taxon-name-part-type="family">Theridiosomatidae</tp:taxon-name-part></tp:taxon-name>) with the description of four new species.</article-title><source>Acta Arachnologica</source><volume>69</volume>(<issue>2</issue>): <fpage>133</fpage>–<lpage>150</lpage>. <ext-link xlink:type="simple" ext-link-type="doi" xlink:href="10.2476/asjaa.69.133">https://doi.org/10.2476/asjaa.69.133</ext-link></mixed-citation></ref><ref id="B13"><mixed-citation xmlns:xlink="http://www.w3.org/1999/xlink" xlink:type="simple"><person-group><name name-style="western"><surname>Miller</surname><given-names>JA</given-names></name><name name-style="western"><surname>Griswold</surname><given-names>CE</given-names></name><name name-style="western"><surname>Yin</surname><given-names>CM</given-names></name></person-group> (<year>2009</year>) <article-title>The symphytognathoid spiders of the Gaoligongshan, Yunnan, China (<tp:taxon-name><tp:taxon-name-part taxon-name-part-type="order">Araneae</tp:taxon-name-part></tp:taxon-name>, <tp:taxon-name><tp:taxon-name-part taxon-name-part-type="superfamily">Araneoidea</tp:taxon-name-part></tp:taxon-name>): Systematics and diversity of micro-orbweavers.</article-title><source>ZooKeys</source><volume>11</volume>: <fpage>9</fpage>–<lpage>195</lpage>. <ext-link xlink:type="simple" ext-link-type="doi" xlink:href="10.3897/zookeys.11.160">https://doi.org/10.3897/zookeys.11.160</ext-link></mixed-citation></ref></ref-list></tp:taxon-treatment>
