# Supplementary material for: ﻿Two new species and a new genus of ray spiders (Araneae, Theridiosomatidae) from the Ryukyu Islands, southwest Japan, with notes on their natural history
Source: Zookeys. 2022 Jul 1;1109:67–101. doi: 10.3897/zookeys.1109.83807 (PMC9848742; doi:10.3897/zookeys.1109.83807)
Supplement: XML Treatment for Theridiosoma dissimulatum [file zookeys.1109.83807-treatment3.xml]

<!DOCTYPE tp:taxon-treatment
  PUBLIC "-//TaxonX//DTD Taxonomic Treatment Publishing DTD v0 20100105//EN" "tax-treatment-NSO.dtd">
<tp:taxon-treatment xmlns:tp="http://www.plazi.org/taxpub"><tp:treatment-meta><kwd-group><label>Taxon classification</label><kwd>
                <named-content content-type="kingdom">Animalia</named-content>
              </kwd><kwd>
                <named-content content-type="order">Araneae</named-content>
              </kwd><kwd>
                <named-content content-type="family">Theridiosomatidae</named-content>
              </kwd></kwd-group><mixed-citation publication-type="journal"><person-group><name><surname>Suzuki</surname><given-names>Yuya</given-names></name><name><surname>Hiramatsu</surname><given-names>Takehisa</given-names></name><name><surname>Tatsuta</surname><given-names>Haruki</given-names></name></person-group><article-title>﻿Two new species and a new genus of ray spiders (<tp:taxon-name><tp:taxon-name-part taxon-name-part-type="order">Araneae</tp:taxon-name-part></tp:taxon-name>, <tp:taxon-name><tp:taxon-name-part taxon-name-part-type="family">Theridiosomatidae</tp:taxon-name-part></tp:taxon-name>) from the Ryukyu Islands, southwest Japan, with notes on their natural history</article-title><source>Zookeys</source><day>01</day><month>07</month><year>2022</year><volume>1109</volume><fpage>67</fpage><lpage>101</lpage><pub-id pub-id-type="doi">10.3897/zookeys.1109.83807</pub-id></mixed-citation></tp:treatment-meta><tp:nomenclature><label>﻿</label><tp:taxon-name>
              <object-id xmlns:xlink="http://www.w3.org/1999/xlink" content-type="arpha" xlink:type="simple">6441B783-04AC-5134-86B8-03D21C6660E5</object-id>
              <tp:taxon-name-part taxon-name-part-type="genus" reg="Theridiosoma">Theridiosoma</tp:taxon-name-part>
              <tp:taxon-name-part taxon-name-part-type="species" reg="dissimulatum">dissimulatum</tp:taxon-name-part>
            </tp:taxon-name><tp:taxon-authority>Suzuki, Serita &amp; Hiramatsu, 2020</tp:taxon-authority><xref ref-type="fig" rid="F11">Figs 11</xref><xref ref-type="fig" rid="F12">, 12A</xref><xref ref-type="fig" rid="F15">, 15B</xref><tp:nomenclature-citation-list><tp:nomenclature-citation><tp:taxon-name>
                  <tp:taxon-name-part taxon-name-part-type="genus" reg="Theridiosoma">Theridiosoma</tp:taxon-name-part>
                  <tp:taxon-name-part taxon-name-part-type="species" reg="dissimulatum">dissimulatum</tp:taxon-name-part>
                </tp:taxon-name><comment>Suzuki, Serita &amp; Hiramatsu, 2020: 137, figs 1E–H, 3D–F, 5C, D, 8A–J, 9A–P, 13E–H (holotype male and paratypes from Amami Island, Japan; not examined).</comment></tp:nomenclature-citation></tp:nomenclature-citation-list></tp:nomenclature><tp:treatment-sec sec-type="material" id="SECID0E2UAG"><title>Material examined.</title><p><bold>Japan, Amami Is. (Kagoshima Prefecture)</bold>: 1 ♀, Amami City, Nase-uragami Town (<named-content xmlns:xlink="http://www.w3.org/1999/xlink" content-type="dwc:verbatimCoordinates" xlink:type="simple"><named-content content-type="geo-json" specific-use="{&#34;type&#34;:&#34;Point&#34;,&#34;coordinates&#34;:[129.540972,28.398778]}" id="NCID0EGVAG" xlink:type="simple">28°23'55.6"N, 129°32'27.5"E</named-content></named-content>, alt. 139 m), 1 Jul. 2021, Y. Suzuki leg.; 4 ♀, Amami City, Sumiyo Town, Nishinakama, Santaro-toge Pass (<named-content xmlns:xlink="http://www.w3.org/1999/xlink" content-type="dwc:verbatimCoordinates" xlink:type="simple"><named-content content-type="geo-json" specific-use="{&#34;type&#34;:&#34;Point&#34;,&#34;coordinates&#34;:[129.419167,28.263528]}" id="NCID0EOVAG" xlink:type="simple">28°15'48.7"N, 129°25'09.0"E</named-content></named-content>, alt. 141 m), 6 May 2021, Y. Suzuki leg.; 1 ♀, Ôshima District, Yamato Village, Ôganeku, Materiya-no-taki Waterfall (<named-content xmlns:xlink="http://www.w3.org/1999/xlink" content-type="dwc:verbatimCoordinates" xlink:type="simple"><named-content content-type="geo-json" specific-use="{&#34;type&#34;:&#34;Point&#34;,&#34;coordinates&#34;:[129.352278,28.317889]}" id="NCID0EWVAG" xlink:type="simple">28°19'04.4"N, 129°21'08.2"E</named-content></named-content>, alt. 176 m), 4 Jul. 2021, Y. Suzuki leg. <bold>Okinoerabu Is. (Kagoshima Prefecture)</bold>: 2 ♂ 4 ♀, Ôshima District, China Town, Tokudoki (<named-content xmlns:xlink="http://www.w3.org/1999/xlink" content-type="dwc:verbatimCoordinates" xlink:type="simple"><named-content content-type="geo-json" specific-use="{&#34;type&#34;:&#34;Point&#34;,&#34;coordinates&#34;:[128.550778,27.359583]}" id="NCID0EAWAG" xlink:type="simple">27°21'34.5"N, 128°33'02.8"E</named-content></named-content>, alt. 134 m), 8 Dec. 2021, Y. Suzuki leg. <bold>Okinawa Is. (Okinawa Prefecture)</bold>: 2 ♂ 3 ♀, Naha City, Shuri-sueyoshi Town, Sueyoshi-koen Park (<named-content xmlns:xlink="http://www.w3.org/1999/xlink" content-type="dwc:verbatimCoordinates" xlink:type="simple"><named-content content-type="geo-json" specific-use="{&#34;type&#34;:&#34;Point&#34;,&#34;coordinates&#34;:[127.715361,26.227667]}" id="NCID0EKWAG" xlink:type="simple">26°13'39.6"N, 127°42'55.3"E</named-content></named-content>, alt. 25 m), 7 Mar. 2021, Y. Suzuki leg.; 2 ♀, Kunigami District, Ôgimi Village, Nerome (<named-content xmlns:xlink="http://www.w3.org/1999/xlink" content-type="dwc:verbatimCoordinates" xlink:type="simple"><named-content content-type="geo-json" specific-use="{&#34;type&#34;:&#34;Point&#34;,&#34;coordinates&#34;:[128.133639,26.680472]}" id="NCID0ESWAG" xlink:type="simple">26°40'49.7"N, 128°08'01.1"E</named-content></named-content>, alt. 128 m), 14 Apr. 2021, Y. Suzuki leg.; 1 ♀, Kunigami District, Ôgimi Village, Ôgimi (<named-content xmlns:xlink="http://www.w3.org/1999/xlink" content-type="dwc:verbatimCoordinates" xlink:type="simple"><named-content content-type="geo-json" specific-use="{&#34;type&#34;:&#34;Point&#34;,&#34;coordinates&#34;:[128.139333,26.682750]}" id="NCID0E1WAG" xlink:type="simple">26°40'57.9"N, 128°08'21.6"E</named-content></named-content>, alt. 311 m), 15 May 2021, Y. Suzuki leg. <bold>Iriomote Is. (Okinawa Prefecture)</bold>: 1 ♂ 3 ♀, Yaeyama District, Taketomi Town, Haiminaka, Ôtomi-rindo Path (<named-content xmlns:xlink="http://www.w3.org/1999/xlink" content-type="dwc:verbatimCoordinates" xlink:type="simple"><named-content content-type="geo-json" specific-use="{&#34;type&#34;:&#34;Point&#34;,&#34;coordinates&#34;:[123.879806,24.297944]}" id="NCID0EEXAG" xlink:type="simple">24°17'52.6"N, 123°52'47.3"E</named-content></named-content>, alt. 18 m), 30 Apr. 2021, Y. Suzuki leg.; 1 ♂ 3 ♀, Ôtomi-daiichi-do Cave (<named-content xmlns:xlink="http://www.w3.org/1999/xlink" content-type="dwc:verbatimCoordinates" xlink:type="simple"><named-content content-type="geo-json" specific-use="{&#34;type&#34;:&#34;Point&#34;,&#34;coordinates&#34;:[123.879361,24.291944]}" id="NCID0EMXAG" xlink:type="simple">24°17'31.0"N, 123°52'45.7"E</named-content></named-content>, alt. 30 m), 1 May 2021, Y. Suzuki leg.</p></tp:treatment-sec><tp:treatment-sec sec-type="remarks" id="SECID0ERXAG"><title>Remarks.</title><p>This species can easily be distinguished from <italic><tp:taxon-name><tp:taxon-name-part taxon-name-part-type="genus" reg="Theridiosoma">T.</tp:taxon-name-part><tp:taxon-name-part taxon-name-part-type="species" reg="nigrivirgatum">nigrivirgatum</tp:taxon-name-part></tp:taxon-name></italic> sp. nov. by the presence of a conductor projection on the male palp and a heart-shaped invagination with a pair of spurs on the posterior margin of the female epigynal plate (<xref ref-type="bibr" rid="B28">Suzuki et al. 2020</xref>). Refer to the description in <xref ref-type="bibr" rid="B28">Suzuki et al. (2020)</xref> for further morphological information.</p></tp:treatment-sec><tp:treatment-sec sec-type="distribution" id="SECID0EKYAG"><title>Distribution.</title><p>Japan (Amami, Okinoerabu, Okinawa, Ishigaki, and Iriomote Islands; Fig. <xref ref-type="fig" rid="F11">11</xref>).</p></tp:treatment-sec><tp:treatment-sec sec-type="habitat" id="SECID0EUYAG"><title>Habitat.</title><p>This species was collected from dim moist forests, especially from locations beside streams (Fig. <xref ref-type="fig" rid="F12">12A</xref>).</p></tp:treatment-sec><tp:treatment-sec sec-type="Web morphology" id="SECID0E5YAG"><title>Web morphology.</title><p><italic><tp:taxon-name><tp:taxon-name-part taxon-name-part-type="genus" reg="Theridiosoma">Theridiosoma</tp:taxon-name-part><tp:taxon-name-part taxon-name-part-type="species" reg="dissimulatum">dissimulatum</tp:taxon-name-part></tp:taxon-name></italic> weaves a concave orb web and drags a tension line with the forelegs.</p></tp:treatment-sec><tp:treatment-sec sec-type="Egg sac" id="SECID0EPZAG"><title>Egg sac.</title><p>pale reddish brown and spherical with a long horizontal line and a short stalk (Fig. <xref ref-type="fig" rid="F15">15B</xref>).</p></tp:treatment-sec><tp:treatment-sec><!--Section generated to contain objects referenced in tp:taxon-treatment.--><fig id="F11" position="float" orientation="portrait"><object-id xmlns:xlink="http://www.w3.org/1999/xlink" content-type="doi" xlink:type="simple">10.3897/zookeys.1109.83807.figure11</object-id><object-id xmlns:xlink="http://www.w3.org/1999/xlink" content-type="arpha" xlink:type="simple">8C2315E7-82AD-5DAF-B0F1-B16D8C1D5929</object-id><label>Figure 11.</label><caption><p>Distribution of theridiosomatid species in the Ryukyu Islands, Japan.</p></caption><graphic xmlns:xlink="http://www.w3.org/1999/xlink" xlink:href="zookeys-1109-067_article-83807__-g011.jpg" position="float" orientation="portrait" xlink:type="simple" id="oo_708577.jpg"><uri content-type="original_file" xlink:type="simple">https://binary.pensoft.net/fig/708577</uri></graphic></fig><fig id="F12" position="float" orientation="portrait"><object-id xmlns:xlink="http://www.w3.org/1999/xlink" content-type="doi" xlink:type="simple">10.3897/zookeys.1109.83807.figure12</object-id><object-id xmlns:xlink="http://www.w3.org/1999/xlink" content-type="arpha" xlink:type="simple">0C5D2C55-3D7C-574E-AFFB-07B4C568D372</object-id><label>Figure 12.</label><caption><p>Habitats of theridiosomatid species in Ryukyu Islands <bold>A</bold> streamside in dim forest at Iriomote Island <bold>B</bold> forest floor of secondary forest at Kume Island <bold>C</bold> grassland at Kume Island <bold>D</bold> grassland at Yonaguni Island <bold>E</bold> crevices on limestone rocky wall at Iriomote Island.</p></caption><graphic xmlns:xlink="http://www.w3.org/1999/xlink" xlink:href="zookeys-1109-067_article-83807__-g012.jpg" position="float" orientation="portrait" xlink:type="simple" id="oo_708578.jpg"><uri content-type="original_file" xlink:type="simple">https://binary.pensoft.net/fig/708578</uri></graphic></fig><fig id="F15" position="float" orientation="portrait"><object-id xmlns:xlink="http://www.w3.org/1999/xlink" content-type="doi" xlink:type="simple">10.3897/zookeys.1109.83807.figure15</object-id><object-id xmlns:xlink="http://www.w3.org/1999/xlink" content-type="arpha" xlink:type="simple">A5625E40-89B1-534A-B2F1-2C86CB7A403E</object-id><label>Figure 15.</label><caption><p>Egg sacs of theridiosomatid species <bold>A</bold> egg sac of <italic><tp:taxon-name><tp:taxon-name-part taxon-name-part-type="genus" reg="Theridiosoma">Theridiosoma</tp:taxon-name-part><tp:taxon-name-part taxon-name-part-type="species" reg="nigrivirgatum">nigrivirgatum</tp:taxon-name-part></tp:taxon-name></italic> sp. nov. (cap opened) <bold>B</bold> egg sac of <italic><tp:taxon-name><tp:taxon-name-part taxon-name-part-type="genus" reg="Theridiosoma">Theridiosoma</tp:taxon-name-part><tp:taxon-name-part taxon-name-part-type="species" reg="dissimulatum">dissimulatum</tp:taxon-name-part></tp:taxon-name></italic><bold>C</bold> egg sac of <italic><tp:taxon-name><tp:taxon-name-part taxon-name-part-type="genus" reg="Theridiosoma">Theridiosoma</tp:taxon-name-part><tp:taxon-name-part taxon-name-part-type="species" reg="alboannulatum">alboannulatum</tp:taxon-name-part></tp:taxon-name></italic><bold>D–E</bold> egg sac of <italic><tp:taxon-name><tp:taxon-name-part taxon-name-part-type="genus" reg="Sennin">Sennin</tp:taxon-name-part><tp:taxon-name-part taxon-name-part-type="species" reg="tanikawai">tanikawai</tp:taxon-name-part></tp:taxon-name></italic> sp. nov.</p></caption><graphic xmlns:xlink="http://www.w3.org/1999/xlink" xlink:href="zookeys-1109-067_article-83807__-g015.jpg" position="float" orientation="portrait" xlink:type="simple" id="oo_708581.jpg"><uri content-type="original_file" xlink:type="simple">https://binary.pensoft.net/fig/708581</uri></graphic></fig></tp:treatment-sec><ref-list><ref id="B28"><mixed-citation xmlns:xlink="http://www.w3.org/1999/xlink" xlink:type="simple"><person-group><name name-style="western"><surname>Suzuki</surname><given-names>Y</given-names></name><name name-style="western"><surname>Serita</surname><given-names>R</given-names></name><name name-style="western"><surname>Hiramatsu</surname><given-names>T</given-names></name></person-group> (<year>2020</year>) <article-title>Japanese spiders of the genus <italic><tp:taxon-name><tp:taxon-name-part taxon-name-part-type="genus">Theridiosoma</tp:taxon-name-part></tp:taxon-name></italic> (<tp:taxon-name><tp:taxon-name-part taxon-name-part-type="order">Araneae</tp:taxon-name-part></tp:taxon-name>: <tp:taxon-name><tp:taxon-name-part taxon-name-part-type="family">Theridiosomatidae</tp:taxon-name-part></tp:taxon-name>) with the description of four new species.</article-title><source>Acta Arachnologica</source><volume>69</volume>(<issue>2</issue>): <fpage>133</fpage>–<lpage>150</lpage>. <ext-link xlink:type="simple" ext-link-type="doi" xlink:href="10.2476/asjaa.69.133">https://doi.org/10.2476/asjaa.69.133</ext-link></mixed-citation></ref></ref-list></tp:taxon-treatment>
