# Supplementary material for: ﻿Two new species and a new genus of ray spiders (Araneae, Theridiosomatidae) from the Ryukyu Islands, southwest Japan, with notes on their natural history
Source: Zookeys. 2022 Jul 1;1109:67–101. doi: 10.3897/zookeys.1109.83807 (PMC9848742; doi:10.3897/zookeys.1109.83807)
Supplement: XML Treatment for Theridiosoma alboannulatum [file zookeys.1109.83807-treatment4.xml]

<!DOCTYPE tp:taxon-treatment
  PUBLIC "-//TaxonX//DTD Taxonomic Treatment Publishing DTD v0 20100105//EN" "tax-treatment-NSO.dtd">
<tp:taxon-treatment xmlns:tp="http://www.plazi.org/taxpub"><tp:treatment-meta><kwd-group><label>Taxon classification</label><kwd>
                <named-content content-type="kingdom">Animalia</named-content>
              </kwd><kwd>
                <named-content content-type="order">Araneae</named-content>
              </kwd><kwd>
                <named-content content-type="family">Theridiosomatidae</named-content>
              </kwd></kwd-group><mixed-citation publication-type="journal"><person-group><name><surname>Suzuki</surname><given-names>Yuya</given-names></name><name><surname>Hiramatsu</surname><given-names>Takehisa</given-names></name><name><surname>Tatsuta</surname><given-names>Haruki</given-names></name></person-group><article-title>﻿Two new species and a new genus of ray spiders (<tp:taxon-name><tp:taxon-name-part taxon-name-part-type="order">Araneae</tp:taxon-name-part></tp:taxon-name>, <tp:taxon-name><tp:taxon-name-part taxon-name-part-type="family">Theridiosomatidae</tp:taxon-name-part></tp:taxon-name>) from the Ryukyu Islands, southwest Japan, with notes on their natural history</article-title><source>Zookeys</source><day>01</day><month>07</month><year>2022</year><volume>1109</volume><fpage>67</fpage><lpage>101</lpage><pub-id pub-id-type="doi">10.3897/zookeys.1109.83807</pub-id></mixed-citation></tp:treatment-meta><tp:nomenclature><label>﻿</label><tp:taxon-name>
              <object-id xmlns:xlink="http://www.w3.org/1999/xlink" content-type="arpha" xlink:type="simple">ED480740-B043-5179-884C-A5007623E190</object-id>
              <tp:taxon-name-part taxon-name-part-type="genus" reg="Theridiosoma">Theridiosoma</tp:taxon-name-part>
              <tp:taxon-name-part taxon-name-part-type="species" reg="alboannulatum">alboannulatum</tp:taxon-name-part>
            </tp:taxon-name><tp:taxon-authority>Suzuki, Serita &amp; Hiramatsu, 2020</tp:taxon-authority><xref ref-type="fig" rid="F12">Figs 12D</xref><xref ref-type="fig" rid="F13">, 13D–E</xref><xref ref-type="fig" rid="F15">, 15C</xref><tp:nomenclature-citation-list><tp:nomenclature-citation><tp:taxon-name>
                  <tp:taxon-name-part taxon-name-part-type="genus" reg="Theridiosoma">Theridiosoma</tp:taxon-name-part>
                  <tp:taxon-name-part taxon-name-part-type="species" reg="alboannulatum">alboannulatum</tp:taxon-name-part>
                </tp:taxon-name><comment>Suzuki, Serita &amp; Hiramatsu, 2020: 149, figs 2I–L, 4G–I, 6E–F, 12A–J, 13P (holotype male and paratypes from Iriomote Island, Japan; not examined).</comment></tp:nomenclature-citation></tp:nomenclature-citation-list></tp:nomenclature><tp:treatment-sec sec-type="material" id="SECID0EX2AG"><title>Material examined.</title><p><bold>Japan, Kurima Is. (Okinawa Prefecture)</bold>: 2 ♂, Miyakojima City, Shimojikuruma (<named-content xmlns:xlink="http://www.w3.org/1999/xlink" content-type="dwc:verbatimCoordinates" xlink:type="simple"><named-content content-type="geo-json" specific-use="{&#34;type&#34;:&#34;Point&#34;,&#34;coordinates&#34;:[125.252556,24.724778]}" id="NCID0EC3AG" xlink:type="simple">24°43'29.2"N, 125°15'09.2"E</named-content></named-content>, alt. 41 m),, 17 Nov. 2021, Y. Suzuki leg. <bold>Miyako Is. (Okinawa Prefecture)</bold>: 3♂ 3 ♀, Miyakojima City, Hiraranishihara, grassland at roadside (<named-content xmlns:xlink="http://www.w3.org/1999/xlink" content-type="dwc:verbatimCoordinates" xlink:type="simple"><named-content content-type="geo-json" specific-use="{&#34;type&#34;:&#34;Point&#34;,&#34;coordinates&#34;:[125.315278,24.831528]}" id="NCID0EM3AG" xlink:type="simple">24°49'53.5"N, 125°18'55.0"E</named-content></named-content>, alt. 46 m), 24 Apr. 2022, Y. Suzuki leg. <bold>Kuroshima Is. (Okinawa Prefecture)</bold>: 2 ♂ 1♀, Yaeyama District, Taketomi Town, edge of coastal forest besides Hokei beach (<named-content xmlns:xlink="http://www.w3.org/1999/xlink" content-type="dwc:verbatimCoordinates" xlink:type="simple"><named-content content-type="geo-json" specific-use="{&#34;type&#34;:&#34;Point&#34;,&#34;coordinates&#34;:[123.992417,24.240611]}" id="NCID0EW3AG" xlink:type="simple">24°14'26.2"N, 123°59'32.7"E</named-content></named-content>, alt. 0 m), 2 Nov. 2021, Y. Suzuki leg. <bold>Yonaguni Is. (Okinawa Prefecture)</bold>: 1 ♀, Yaeyama District, Yonaguni Town, Yonaguni (<named-content xmlns:xlink="http://www.w3.org/1999/xlink" content-type="dwc:verbatimCoordinates" xlink:type="simple"><named-content content-type="geo-json" specific-use="{&#34;type&#34;:&#34;Point&#34;,&#34;coordinates&#34;:[123.022250,24.466333]}" id="NCID0EA4AG" xlink:type="simple">24°27'58.8"N, 123°01'20.1"E</named-content></named-content>, alt. 49 m), 12 Oct. 2021, Y. Suzuki leg.; 2 ♂ 2♀, Yaeyama District, Yonaguni Town, Sonai Village (<named-content xmlns:xlink="http://www.w3.org/1999/xlink" content-type="dwc:verbatimCoordinates" xlink:type="simple"><named-content content-type="geo-json" specific-use="{&#34;type&#34;:&#34;Point&#34;,&#34;coordinates&#34;:[123.008806,24.469583]}" id="NCID0EI4AG" xlink:type="simple">24°28'10.5"N, 123°00'31.7"E</named-content></named-content>, alt. 19 m), 12 Oct. 2021, Y. Suzuki leg.; 1 ♂ 1♀, Yaeyama District, Yonaguni Town, wetland beside secondary forest (<named-content xmlns:xlink="http://www.w3.org/1999/xlink" content-type="dwc:verbatimCoordinates" xlink:type="simple"><named-content content-type="geo-json" specific-use="{&#34;type&#34;:&#34;Point&#34;,&#34;coordinates&#34;:[122.990083,24.454528]}" id="NCID0EQ4AG" xlink:type="simple">24°27'16.3"N, 122°59'24.3"E</named-content></named-content>, alt. 38m), 14 Oct. 2021, Y. Suzuki leg.</p></tp:treatment-sec><tp:treatment-sec sec-type="notes" id="SECID0EV4AG"><title>Note.</title><p>See diagnosis section for comparison with <italic><tp:taxon-name><tp:taxon-name-part taxon-name-part-type="genus" reg="Theridiosoma">T.</tp:taxon-name-part><tp:taxon-name-part taxon-name-part-type="species" reg="nigrivirgatum">nigrivirgatum</tp:taxon-name-part></tp:taxon-name></italic> sp. nov.</p></tp:treatment-sec><tp:treatment-sec sec-type="habitat" id="SECID0EG5AG"><title>Habitat.</title><p>This species inhabits grasslands, bushes, and secondary forests. Spiders were collected from the basal parts of grasses.</p></tp:treatment-sec><tp:treatment-sec sec-type="Web morphology" id="SECID0EL5AG"><title>Web morphology.</title><p>The spider weaves a concave web between the grasses (Fig. <xref ref-type="fig" rid="F13">13D, E</xref>).</p></tp:treatment-sec><tp:treatment-sec sec-type="Egg sac" id="SECID0EV5AG"><title>Egg sac.</title><p>similar to that of <italic><tp:taxon-name><tp:taxon-name-part taxon-name-part-type="genus" reg="Theridiosoma">T.</tp:taxon-name-part><tp:taxon-name-part taxon-name-part-type="species" reg="nigrivirgatum">nigrivirgatum</tp:taxon-name-part></tp:taxon-name></italic> sp. nov. (Fig. <xref ref-type="fig" rid="F15">15C</xref>).</p></tp:treatment-sec><tp:treatment-sec sec-type="distribution" id="SECID0EK6AG"><title>Distribution.</title><p>Japan (Miyako, Kurima, Iriomote, Kuroshima, and Yonaguni Islands; Fig. <xref ref-type="fig" rid="F11">11</xref>).</p></tp:treatment-sec><tp:treatment-sec><!--Section generated to contain objects referenced in tp:taxon-treatment.--><fig id="F12" position="float" orientation="portrait"><object-id xmlns:xlink="http://www.w3.org/1999/xlink" content-type="doi" xlink:type="simple">10.3897/zookeys.1109.83807.figure12</object-id><object-id xmlns:xlink="http://www.w3.org/1999/xlink" content-type="arpha" xlink:type="simple">0C5D2C55-3D7C-574E-AFFB-07B4C568D372</object-id><label>Figure 12.</label><caption><p>Habitats of theridiosomatid species in Ryukyu Islands <bold>A</bold> streamside in dim forest at Iriomote Island <bold>B</bold> forest floor of secondary forest at Kume Island <bold>C</bold> grassland at Kume Island <bold>D</bold> grassland at Yonaguni Island <bold>E</bold> crevices on limestone rocky wall at Iriomote Island.</p></caption><graphic xmlns:xlink="http://www.w3.org/1999/xlink" xlink:href="zookeys-1109-067_article-83807__-g012.jpg" position="float" orientation="portrait" xlink:type="simple" id="oo_708578.jpg"><uri content-type="original_file" xlink:type="simple">https://binary.pensoft.net/fig/708578</uri></graphic></fig><fig id="F13" position="float" orientation="portrait"><object-id xmlns:xlink="http://www.w3.org/1999/xlink" content-type="doi" xlink:type="simple">10.3897/zookeys.1109.83807.figure13</object-id><object-id xmlns:xlink="http://www.w3.org/1999/xlink" content-type="arpha" xlink:type="simple">29E94A21-9803-5DAB-B4C8-4EA0CCB6A6C8</object-id><label>Figure 13.</label><caption><p>Web of <italic><tp:taxon-name><tp:taxon-name-part taxon-name-part-type="genus" reg="Theridiosoma">Theridiosoma</tp:taxon-name-part></tp:taxon-name></italic> and <italic><tp:taxon-name><tp:taxon-name-part taxon-name-part-type="genus" reg="Zoma">Zoma</tp:taxon-name-part></tp:taxon-name></italic> spiders at Ryukyu Islands, Japan <bold>A–C</bold> web of <italic><tp:taxon-name><tp:taxon-name-part taxon-name-part-type="genus" reg="Theridiosoma">Theridiosoma</tp:taxon-name-part><tp:taxon-name-part taxon-name-part-type="species" reg="nigrivirgatum">nigrivirgatum</tp:taxon-name-part></tp:taxon-name></italic> sp. nov. <bold>D–E</bold> web of <italic><tp:taxon-name><tp:taxon-name-part taxon-name-part-type="genus" reg="Theridiosoma">Theridiosoma</tp:taxon-name-part><tp:taxon-name-part taxon-name-part-type="species" reg="alboannulatum">alboannulatum</tp:taxon-name-part></tp:taxon-name></italic><bold>F–H</bold> web of <italic><tp:taxon-name><tp:taxon-name-part taxon-name-part-type="genus" reg="Zoma">Zoma</tp:taxon-name-part><tp:taxon-name-part taxon-name-part-type="species" reg="dibaiyin">dibaiyin</tp:taxon-name-part></tp:taxon-name></italic>. Abbreviations: <bold><abbrev xmlns:xlink="http://www.w3.org/1999/xlink" xlink:title="radial anastomosis" id="ABBRID0EGTBI" xlink:type="simple">RA</abbrev></bold> radial anastomosis <bold><abbrev xmlns:xlink="http://www.w3.org/1999/xlink" xlink:title="sticky spirals" id="ABBRID0ELTBI" xlink:type="simple">SS</abbrev></bold> sticky spirals <bold><abbrev xmlns:xlink="http://www.w3.org/1999/xlink" xlink:title="tension line" id="ABBRID0EQTBI" xlink:type="simple">TL</abbrev></bold> tension line.</p></caption><graphic xmlns:xlink="http://www.w3.org/1999/xlink" xlink:href="zookeys-1109-067_article-83807__-g013.jpg" position="float" orientation="portrait" xlink:type="simple" id="oo_708579.jpg"><uri content-type="original_file" xlink:type="simple">https://binary.pensoft.net/fig/708579</uri></graphic></fig><fig id="F15" position="float" orientation="portrait"><object-id xmlns:xlink="http://www.w3.org/1999/xlink" content-type="doi" xlink:type="simple">10.3897/zookeys.1109.83807.figure15</object-id><object-id xmlns:xlink="http://www.w3.org/1999/xlink" content-type="arpha" xlink:type="simple">A5625E40-89B1-534A-B2F1-2C86CB7A403E</object-id><label>Figure 15.</label><caption><p>Egg sacs of theridiosomatid species <bold>A</bold> egg sac of <italic><tp:taxon-name><tp:taxon-name-part taxon-name-part-type="genus" reg="Theridiosoma">Theridiosoma</tp:taxon-name-part><tp:taxon-name-part taxon-name-part-type="species" reg="nigrivirgatum">nigrivirgatum</tp:taxon-name-part></tp:taxon-name></italic> sp. nov. (cap opened) <bold>B</bold> egg sac of <italic><tp:taxon-name><tp:taxon-name-part taxon-name-part-type="genus" reg="Theridiosoma">Theridiosoma</tp:taxon-name-part><tp:taxon-name-part taxon-name-part-type="species" reg="dissimulatum">dissimulatum</tp:taxon-name-part></tp:taxon-name></italic><bold>C</bold> egg sac of <italic><tp:taxon-name><tp:taxon-name-part taxon-name-part-type="genus" reg="Theridiosoma">Theridiosoma</tp:taxon-name-part><tp:taxon-name-part taxon-name-part-type="species" reg="alboannulatum">alboannulatum</tp:taxon-name-part></tp:taxon-name></italic><bold>D–E</bold> egg sac of <italic><tp:taxon-name><tp:taxon-name-part taxon-name-part-type="genus" reg="Sennin">Sennin</tp:taxon-name-part><tp:taxon-name-part taxon-name-part-type="species" reg="tanikawai">tanikawai</tp:taxon-name-part></tp:taxon-name></italic> sp. nov.</p></caption><graphic xmlns:xlink="http://www.w3.org/1999/xlink" xlink:href="zookeys-1109-067_article-83807__-g015.jpg" position="float" orientation="portrait" xlink:type="simple" id="oo_708581.jpg"><uri content-type="original_file" xlink:type="simple">https://binary.pensoft.net/fig/708581</uri></graphic></fig><fig id="F11" position="float" orientation="portrait"><object-id xmlns:xlink="http://www.w3.org/1999/xlink" content-type="doi" xlink:type="simple">10.3897/zookeys.1109.83807.figure11</object-id><object-id xmlns:xlink="http://www.w3.org/1999/xlink" content-type="arpha" xlink:type="simple">8C2315E7-82AD-5DAF-B0F1-B16D8C1D5929</object-id><label>Figure 11.</label><caption><p>Distribution of theridiosomatid species in the Ryukyu Islands, Japan.</p></caption><graphic xmlns:xlink="http://www.w3.org/1999/xlink" xlink:href="zookeys-1109-067_article-83807__-g011.jpg" position="float" orientation="portrait" xlink:type="simple" id="oo_708577.jpg"><uri content-type="original_file" xlink:type="simple">https://binary.pensoft.net/fig/708577</uri></graphic></fig></tp:treatment-sec></tp:taxon-treatment>
