# Supplementary material for: ﻿Two new species and a new genus of ray spiders (Araneae, Theridiosomatidae) from the Ryukyu Islands, southwest Japan, with notes on their natural history
Source: Zookeys. 2022 Jul 1;1109:67–101. doi: 10.3897/zookeys.1109.83807 (PMC9848742; doi:10.3897/zookeys.1109.83807)
Supplement: XML Treatment for Zoma [file zookeys.1109.83807-treatment5.xml]

<!DOCTYPE tp:taxon-treatment
  PUBLIC "-//TaxonX//DTD Taxonomic Treatment Publishing DTD v0 20100105//EN" "tax-treatment-NSO.dtd">
<tp:taxon-treatment xmlns:tp="http://www.plazi.org/taxpub"><tp:treatment-meta><kwd-group><label>Taxon classification</label><kwd>
                <named-content content-type="kingdom">Animalia</named-content>
              </kwd><kwd>
                <named-content content-type="order">Araneae</named-content>
              </kwd><kwd>
                <named-content content-type="family">Theridiosomatidae</named-content>
              </kwd></kwd-group><mixed-citation publication-type="journal"><person-group><name><surname>Suzuki</surname><given-names>Yuya</given-names></name><name><surname>Hiramatsu</surname><given-names>Takehisa</given-names></name><name><surname>Tatsuta</surname><given-names>Haruki</given-names></name></person-group><article-title>﻿Two new species and a new genus of ray spiders (<tp:taxon-name><tp:taxon-name-part taxon-name-part-type="order">Araneae</tp:taxon-name-part></tp:taxon-name>, <tp:taxon-name><tp:taxon-name-part taxon-name-part-type="family">Theridiosomatidae</tp:taxon-name-part></tp:taxon-name>) from the Ryukyu Islands, southwest Japan, with notes on their natural history</article-title><source>Zookeys</source><day>01</day><month>07</month><year>2022</year><volume>1109</volume><fpage>67</fpage><lpage>101</lpage><pub-id pub-id-type="doi">10.3897/zookeys.1109.83807</pub-id></mixed-citation></tp:treatment-meta><tp:nomenclature><label>﻿Genus</label><tp:taxon-name>
              <object-id xmlns:xlink="http://www.w3.org/1999/xlink" content-type="arpha" xlink:type="simple">800441AD-22AB-5981-83A8-F860B8919AE2</object-id>
              <tp:taxon-name-part taxon-name-part-type="genus" reg="Zoma">Zoma</tp:taxon-name-part>
            </tp:taxon-name><tp:taxon-authority>Saaristo, 1996</tp:taxon-authority></tp:nomenclature><tp:treatment-sec sec-type="type species" id="SECID0EUABG"><title>Type species.</title><p><italic><tp:taxon-name><tp:taxon-name-part taxon-name-part-type="genus" reg="Zoma">Zoma</tp:taxon-name-part><tp:taxon-name-part taxon-name-part-type="species" reg="zoma">zoma</tp:taxon-name-part></tp:taxon-name></italic> Saaristo, 1996, from Seychelles (not examined).</p></tp:treatment-sec><tp:treatment-sec sec-type="Composition" id="SECID0EFBBG"><title>Composition.</title><p><italic><tp:taxon-name><tp:taxon-name-part taxon-name-part-type="genus" reg="Zoma">Zoma</tp:taxon-name-part><tp:taxon-name-part taxon-name-part-type="species" reg="zoma">zoma</tp:taxon-name-part></tp:taxon-name></italic> Saaristo, 1996, <italic><tp:taxon-name><tp:taxon-name-part taxon-name-part-type="genus" reg="Zoma">Z.</tp:taxon-name-part><tp:taxon-name-part taxon-name-part-type="species" reg="dibaiyin">dibaiyin</tp:taxon-name-part></tp:taxon-name></italic> Miller, Griswold &amp; Yin, 2009, <italic><tp:taxon-name><tp:taxon-name-part taxon-name-part-type="genus" reg="Zoma">Z.</tp:taxon-name-part><tp:taxon-name-part taxon-name-part-type="species" reg="fascia">fascia</tp:taxon-name-part></tp:taxon-name></italic> Zhao &amp; Li, 2012, <italic><tp:taxon-name><tp:taxon-name-part taxon-name-part-type="genus" reg="Zoma">Z.</tp:taxon-name-part><tp:taxon-name-part taxon-name-part-type="species" reg="taiwanica">taiwanica</tp:taxon-name-part></tp:taxon-name></italic> (Zhan, Zhu &amp; Tso, 2006).</p></tp:treatment-sec><tp:treatment-sec sec-type="remarks" id="SECID0EXCBG"><title>Remarks.</title><p>Females of the genus can be distinguished by the flat and bluntly triangular genital plate with a sclerotized median pit and a pair of smaller, generally less recognizable, lateral pits (Fig. <xref ref-type="fig" rid="F4">4J</xref>; see also <xref ref-type="bibr" rid="B21">Saaristo 1996</xref>). Males of the type species <italic><tp:taxon-name><tp:taxon-name-part taxon-name-part-type="genus" reg="Zoma">Z.</tp:taxon-name-part><tp:taxon-name-part taxon-name-part-type="species" reg="zoma">zoma</tp:taxon-name-part></tp:taxon-name></italic> have not yet been described. Therefore, the taxonomic characteristics of <italic><tp:taxon-name><tp:taxon-name-part taxon-name-part-type="genus" reg="Zoma">Zoma</tp:taxon-name-part></tp:taxon-name></italic> males are poorly defined. Males of three <italic><tp:taxon-name><tp:taxon-name-part taxon-name-part-type="genus" reg="Zoma">Zoma</tp:taxon-name-part></tp:taxon-name></italic> species, <italic><tp:taxon-name><tp:taxon-name-part taxon-name-part-type="genus" reg="Zoma">Z.</tp:taxon-name-part><tp:taxon-name-part taxon-name-part-type="species" reg="dibaiyin">dibaiyin</tp:taxon-name-part></tp:taxon-name></italic>, <italic><tp:taxon-name><tp:taxon-name-part taxon-name-part-type="genus" reg="Zoma">Z.</tp:taxon-name-part><tp:taxon-name-part taxon-name-part-type="species" reg="fascia">fascia</tp:taxon-name-part></tp:taxon-name></italic>, and <italic><tp:taxon-name><tp:taxon-name-part taxon-name-part-type="genus" reg="Zoma">Z.</tp:taxon-name-part><tp:taxon-name-part taxon-name-part-type="species" reg="taiwanica">taiwanica</tp:taxon-name-part></tp:taxon-name></italic> have relatively simpler palps with a filiform embolic apophysis emerging beneath from the conductor, while two or more apophyses in <italic><tp:taxon-name><tp:taxon-name-part taxon-name-part-type="genus" reg="Theridiosoma">Theridiosoma</tp:taxon-name-part></tp:taxon-name></italic> (Fig. <xref ref-type="fig" rid="F3">3B, C</xref> vs. Fig. <xref ref-type="fig" rid="F5">5A, B</xref>). <italic><tp:taxon-name><tp:taxon-name-part taxon-name-part-type="genus" reg="Zoma">Zoma</tp:taxon-name-part></tp:taxon-name></italic> species have wider and straight median apophysis, while curved and sharp tip in <italic><tp:taxon-name><tp:taxon-name-part taxon-name-part-type="genus" reg="Theridiosoma">Theridiosoma</tp:taxon-name-part></tp:taxon-name></italic> (Fig. <xref ref-type="fig" rid="F3">3B–D</xref> vs. Fig. <xref ref-type="fig" rid="F5">5A–C</xref>). <italic><tp:taxon-name><tp:taxon-name-part taxon-name-part-type="genus" reg="Zoma">Zoma</tp:taxon-name-part></tp:taxon-name></italic> species can be distinguished from congeners by the presence of a transverse whitish silver band on the dorsum abdomen (<xref ref-type="bibr" rid="B21">Saaristo 1996</xref>; <xref ref-type="bibr" rid="B13">Miller et al. 2009</xref>).</p><fig id="F4" position="float" orientation="portrait"><object-id xmlns:xlink="http://www.w3.org/1999/xlink" content-type="doi" xlink:type="simple">10.3897/zookeys.1109.83807.figure4</object-id><object-id xmlns:xlink="http://www.w3.org/1999/xlink" content-type="arpha" xlink:type="simple">4F908DF7-9661-5D7A-BC89-7A1E0871AB4D</object-id><label>Figure 4.</label><caption><p><italic><tp:taxon-name><tp:taxon-name-part taxon-name-part-type="genus" reg="Zoma">Zoma</tp:taxon-name-part><tp:taxon-name-part taxon-name-part-type="species" reg="dibaiyin">dibaiyin</tp:taxon-name-part></tp:taxon-name></italic> Miller, Griswold &amp; Yin, 2009, male habitus and genitalia (<named-content xmlns:xlink="http://www.w3.org/1999/xlink" content-type="dwc:institutional_code" xlink:title="Department of Zoology, National Museum of Nature and Science, Tsukuba" xlink:href="http://grbio.org/institution/national-science-museum-natural-history" xlink:type="simple">NSMT</named-content>-Ar 21720 <bold>A–H</bold>) and female habitus and genitalia (<named-content xmlns:xlink="http://www.w3.org/1999/xlink" content-type="dwc:institutional_code" xlink:title="Department of Zoology, National Museum of Nature and Science, Tsukuba" xlink:href="http://grbio.org/institution/national-science-museum-natural-history" xlink:type="simple">NSMT</named-content>-Ar 21721 <bold>I–K</bold>) <bold>A</bold> habitus, dorsal view <bold>B</bold> habitus, lateral view <bold>C</bold> palp, retrolateral view <bold>D</bold> palp, ventral view <bold>E</bold> palp, posterior-ventral view <bold>F</bold> palp, prolateral view <bold>G</bold> embolic division, prolateral view <bold>H</bold> embolic division, posterior-ventral view <bold>I</bold> habitus, dorsal view <bold>J</bold> epigyne, ventral view <bold>K</bold> vulva, dorsal view. Abbreviations: <bold>C</bold> conductor <bold><abbrev xmlns:xlink="http://www.w3.org/1999/xlink" xlink:title="copulatory duct" id="ABBRID0ELIBG" xlink:type="simple">CD</abbrev></bold> copulatory ducts <bold>E</bold> embolus <bold><abbrev xmlns:xlink="http://www.w3.org/1999/xlink" xlink:title="embolic apophysis" id="ABBRID0ESIBG" xlink:type="simple">EA</abbrev></bold> embolic apophysis <bold><abbrev xmlns:xlink="http://www.w3.org/1999/xlink" xlink:title="fertilization duct" id="ABBRID0EXIBG" xlink:type="simple">FD</abbrev></bold> fertilization ducts <bold><abbrev xmlns:xlink="http://www.w3.org/1999/xlink" xlink:title="median apophysis" id="ABBRID0E3IBG" xlink:type="simple">MA</abbrev></bold> median apophysis <bold><abbrev xmlns:xlink="http://www.w3.org/1999/xlink" xlink:title="paracymbium" id="ABBRID0EBJBG" xlink:type="simple">PC</abbrev></bold> paracymbium <bold><abbrev xmlns:xlink="http://www.w3.org/1999/xlink" xlink:title="posterior conductor projection" id="ABBRID0EGJBG" xlink:type="simple">PCP</abbrev></bold> posterior conductor projection <bold><abbrev xmlns:xlink="http://www.w3.org/1999/xlink" xlink:title="retrolateral conductor projection" id="ABBRID0ELJBG" xlink:type="simple">RCP</abbrev></bold> retrolateral conductor projection <bold>S</bold> spermatheca <bold><abbrev xmlns:xlink="http://www.w3.org/1999/xlink" xlink:title="subtegulum" id="ABBRID0ESJBG" xlink:type="simple">ST</abbrev></bold> subtegulum <bold>T</bold> tegulum. Arrows in <bold>E, F, H</bold> indicate a cornered margin of posterior membrane of conductor. Arrow in <bold>J</bold> indicates a sclerotized median pit. Scale bars: 1.0 mm (<bold>A, B, I</bold>); 0.1 mm (<bold>C–H, J, K</bold>).</p></caption><graphic xmlns:xlink="http://www.w3.org/1999/xlink" xlink:href="zookeys-1109-067_article-83807__-g004.jpg" position="float" orientation="portrait" xlink:type="simple" id="oo_708570.jpg"><uri content-type="original_file" xlink:type="simple">https://binary.pensoft.net/fig/708570</uri></graphic></fig><fig id="F5" position="float" orientation="portrait"><object-id xmlns:xlink="http://www.w3.org/1999/xlink" content-type="doi" xlink:type="simple">10.3897/zookeys.1109.83807.figure5</object-id><object-id xmlns:xlink="http://www.w3.org/1999/xlink" content-type="arpha" xlink:type="simple">1C6FE586-C23B-559A-952D-FADD9DB7C309</object-id><label>Figure 5.</label><caption><p><italic><tp:taxon-name><tp:taxon-name-part taxon-name-part-type="genus" reg="Zoma">Zoma</tp:taxon-name-part><tp:taxon-name-part taxon-name-part-type="species" reg="dibaiyin">dibaiyin</tp:taxon-name-part></tp:taxon-name></italic> Miller, Griswold &amp; Yin, 2009, male genitalia (<named-content xmlns:xlink="http://www.w3.org/1999/xlink" content-type="dwc:institutional_code" xlink:title="Department of Zoology, National Museum of Nature and Science, Tsukuba" xlink:href="http://grbio.org/institution/national-science-museum-natural-history" xlink:type="simple">NSMT</named-content>-Ar 21720) <bold>A</bold> ventral view <bold>B</bold> posterior-ventral view <bold>C</bold> prolateral view <bold>D</bold> conductor and embolic division, retrolateral view <bold>E</bold> conductor and embolic division, posterior-ventral view. Abbreviations: <bold>C</bold> conductor <bold><abbrev xmlns:xlink="http://www.w3.org/1999/xlink" xlink:title="copulatory duct" id="ABBRID0EJLBG" xlink:type="simple">CD</abbrev></bold> copulatory ducts <bold>E</bold> embolus <bold><abbrev xmlns:xlink="http://www.w3.org/1999/xlink" xlink:title="embolic apophysis" id="ABBRID0EQLBG" xlink:type="simple">EA</abbrev></bold> embolic apophysis <bold><abbrev xmlns:xlink="http://www.w3.org/1999/xlink" xlink:title="median apophysis" id="ABBRID0EVLBG" xlink:type="simple">MA</abbrev></bold> median apophysis <bold><abbrev xmlns:xlink="http://www.w3.org/1999/xlink" xlink:title="paracymbium" id="ABBRID0E1LBG" xlink:type="simple">PC</abbrev></bold> paracymbium <bold><abbrev xmlns:xlink="http://www.w3.org/1999/xlink" xlink:title="posterior conductor projection" id="ABBRID0E6LBG" xlink:type="simple">PCP</abbrev></bold> posterior conductor projection <bold><abbrev xmlns:xlink="http://www.w3.org/1999/xlink" xlink:title="retrolateral conductor projection" id="ABBRID0EEMBG" xlink:type="simple">RCP</abbrev></bold> retrolateral conductor projection <bold><abbrev xmlns:xlink="http://www.w3.org/1999/xlink" xlink:title="subtegulum" id="ABBRID0EJMBG" xlink:type="simple">ST</abbrev></bold> subtegulum <bold>T</bold> tegulum. Arrows in <bold>B–E</bold> indicate a cornered margin of posterior membrane of conductor. Scale bars: 0.1 mm.</p></caption><graphic xmlns:xlink="http://www.w3.org/1999/xlink" xlink:href="zookeys-1109-067_article-83807__-g005.jpg" position="float" orientation="portrait" xlink:type="simple" id="oo_708571.jpg"><uri content-type="original_file" xlink:type="simple">https://binary.pensoft.net/fig/708571</uri></graphic></fig></tp:treatment-sec><tp:treatment-sec><!--Section generated to contain objects referenced in tp:taxon-treatment.--><fig id="F3" position="float" orientation="portrait"><object-id xmlns:xlink="http://www.w3.org/1999/xlink" content-type="doi" xlink:type="simple">10.3897/zookeys.1109.83807.figure3</object-id><object-id xmlns:xlink="http://www.w3.org/1999/xlink" content-type="arpha" xlink:type="simple">02416C12-2A4F-59CA-B891-EA84A52D49E1</object-id><label>Figure 3.</label><caption><p><italic><tp:taxon-name><tp:taxon-name-part taxon-name-part-type="genus" reg="Theridiosoma">Theridiosoma</tp:taxon-name-part><tp:taxon-name-part taxon-name-part-type="species" reg="nigrivirgatum">nigrivirgatum</tp:taxon-name-part></tp:taxon-name></italic> sp. nov., male holotype genitalia (<named-content xmlns:xlink="http://www.w3.org/1999/xlink" content-type="dwc:institutional_code" xlink:title="Department of Zoology, National Museum of Nature and Science, Tsukuba" xlink:href="http://grbio.org/institution/national-science-museum-natural-history" xlink:type="simple">NSMT</named-content>-Ar 21717 <bold>A–D</bold>) and female paratype genitalia (<named-content xmlns:xlink="http://www.w3.org/1999/xlink" content-type="dwc:institutional_code" xlink:title="Department of Zoology, National Museum of Nature and Science, Tsukuba" xlink:href="http://grbio.org/institution/national-science-museum-natural-history" xlink:type="simple">NSMT</named-content>-Ar 21718 <bold>E–G</bold>) <bold>A</bold> retrolateral view <bold>B</bold> ventral view <bold>C</bold> posterior-ventral view <bold>D</bold> prolateral view <bold>E</bold> ventral view <bold>F</bold> ventral view <bold>G</bold> dorsal view. Abbreviations: <bold>C</bold> conductor <bold><abbrev xmlns:xlink="http://www.w3.org/1999/xlink" xlink:title="copulatory duct" id="ABBRID0ELIAG" xlink:type="simple">CD</abbrev></bold> copulatory ducts <bold>E</bold> embolus <bold><abbrev xmlns:xlink="http://www.w3.org/1999/xlink" xlink:title="embolic apophysis" id="ABBRID0ESIAG" xlink:type="simple">EA</abbrev></bold> embolic apophysis <bold><abbrev xmlns:xlink="http://www.w3.org/1999/xlink" xlink:title="fertilization duct" id="ABBRID0EXIAG" xlink:type="simple">FD</abbrev></bold> fertilization ducts <bold><abbrev xmlns:xlink="http://www.w3.org/1999/xlink" xlink:title="median apophysis" id="ABBRID0E3IAG" xlink:type="simple">MA</abbrev></bold> median apophysis <bold><abbrev xmlns:xlink="http://www.w3.org/1999/xlink" xlink:title="paracymbium" id="ABBRID0EBJAG" xlink:type="simple">PC</abbrev></bold> paracymbium <bold>S</bold> spermatheca <bold><abbrev xmlns:xlink="http://www.w3.org/1999/xlink" xlink:title="subtegulum" id="ABBRID0EIJAG" xlink:type="simple">ST</abbrev></bold> subtegulum <bold>T</bold> tegulum. White and black arrows indicate a ridge that separate the two triangular surfaces and a sharply cornered terminal of the ridge, respectively. Scale bars: 0.1 mm.</p></caption><graphic xmlns:xlink="http://www.w3.org/1999/xlink" xlink:href="zookeys-1109-067_article-83807__-g003.jpg" position="float" orientation="portrait" xlink:type="simple" id="oo_708569.jpg"><uri content-type="original_file" xlink:type="simple">https://binary.pensoft.net/fig/708569</uri></graphic></fig></tp:treatment-sec><ref-list><ref id="B21"><mixed-citation xmlns:xlink="http://www.w3.org/1999/xlink" xlink:type="simple"><person-group><name name-style="western"><surname>Saaristo</surname><given-names>MI</given-names></name></person-group> (<year>1996</year>) <article-title>Theridiosomatid spiders of the granitic islands of Seychelles (<tp:taxon-name><tp:taxon-name-part taxon-name-part-type="order">Araneae</tp:taxon-name-part></tp:taxon-name>, <tp:taxon-name><tp:taxon-name-part taxon-name-part-type="family">Theridiosomatidae</tp:taxon-name-part></tp:taxon-name>).</article-title><source>Phelsuma</source><volume>4</volume>: <fpage>48</fpage>–<lpage>52</lpage>.</mixed-citation></ref><ref id="B13"><mixed-citation xmlns:xlink="http://www.w3.org/1999/xlink" xlink:type="simple"><person-group><name name-style="western"><surname>Miller</surname><given-names>JA</given-names></name><name name-style="western"><surname>Griswold</surname><given-names>CE</given-names></name><name name-style="western"><surname>Yin</surname><given-names>CM</given-names></name></person-group> (<year>2009</year>) <article-title>The symphytognathoid spiders of the Gaoligongshan, Yunnan, China (<tp:taxon-name><tp:taxon-name-part taxon-name-part-type="order">Araneae</tp:taxon-name-part></tp:taxon-name>, <tp:taxon-name><tp:taxon-name-part taxon-name-part-type="superfamily">Araneoidea</tp:taxon-name-part></tp:taxon-name>): Systematics and diversity of micro-orbweavers.</article-title><source>ZooKeys</source><volume>11</volume>: <fpage>9</fpage>–<lpage>195</lpage>. <ext-link xlink:type="simple" ext-link-type="doi" xlink:href="10.3897/zookeys.11.160">https://doi.org/10.3897/zookeys.11.160</ext-link></mixed-citation></ref></ref-list></tp:taxon-treatment>
