# Supplementary material for: ﻿Two new species and a new genus of ray spiders (Araneae, Theridiosomatidae) from the Ryukyu Islands, southwest Japan, with notes on their natural history
Source: Zookeys. 2022 Jul 1;1109:67–101. doi: 10.3897/zookeys.1109.83807 (PMC9848742; doi:10.3897/zookeys.1109.83807)
Supplement: XML Treatment for Zoma dibaiyin [file zookeys.1109.83807-treatment6.xml]

<!DOCTYPE tp:taxon-treatment
  PUBLIC "-//TaxonX//DTD Taxonomic Treatment Publishing DTD v0 20100105//EN" "tax-treatment-NSO.dtd">
<tp:taxon-treatment xmlns:tp="http://www.plazi.org/taxpub"><tp:treatment-meta><kwd-group><label>Taxon classification</label><kwd>
                <named-content content-type="kingdom">Animalia</named-content>
              </kwd><kwd>
                <named-content content-type="order">Araneae</named-content>
              </kwd><kwd>
                <named-content content-type="family">Theridiosomatidae</named-content>
              </kwd></kwd-group><mixed-citation publication-type="journal"><person-group><name><surname>Suzuki</surname><given-names>Yuya</given-names></name><name><surname>Hiramatsu</surname><given-names>Takehisa</given-names></name><name><surname>Tatsuta</surname><given-names>Haruki</given-names></name></person-group><article-title>﻿Two new species and a new genus of ray spiders (<tp:taxon-name><tp:taxon-name-part taxon-name-part-type="order">Araneae</tp:taxon-name-part></tp:taxon-name>, <tp:taxon-name><tp:taxon-name-part taxon-name-part-type="family">Theridiosomatidae</tp:taxon-name-part></tp:taxon-name>) from the Ryukyu Islands, southwest Japan, with notes on their natural history</article-title><source>Zookeys</source><day>01</day><month>07</month><year>2022</year><volume>1109</volume><fpage>67</fpage><lpage>101</lpage><pub-id pub-id-type="doi">10.3897/zookeys.1109.83807</pub-id></mixed-citation></tp:treatment-meta><tp:nomenclature><label>﻿</label><tp:taxon-name>
              <object-id xmlns:xlink="http://www.w3.org/1999/xlink" content-type="arpha" xlink:type="simple">ECB883B6-8020-5321-9478-AC0800388169</object-id>
              <tp:taxon-name-part taxon-name-part-type="genus" reg="Zoma">Zoma</tp:taxon-name-part>
              <tp:taxon-name-part taxon-name-part-type="species" reg="dibaiyin">dibaiyin</tp:taxon-name-part>
            </tp:taxon-name><tp:taxon-authority>Miller, Griswold &amp; Yin, 2009</tp:taxon-authority><xref ref-type="fig" rid="F4">Figs 4</xref><xref ref-type="fig" rid="F5">, 5</xref><xref ref-type="fig" rid="F11">, 11</xref><xref ref-type="fig" rid="F12">, 12B</xref><xref ref-type="fig" rid="F13">, 13F–H</xref><tp:nomenclature-citation-list><tp:nomenclature-citation><tp:taxon-name>
                  <tp:taxon-name-part taxon-name-part-type="genus" reg="Zoma">Zoma</tp:taxon-name-part>
                  <tp:taxon-name-part taxon-name-part-type="species" reg="dibaiyin">dibaiyin</tp:taxon-name-part>
                </tp:taxon-name><comment>Miller, Griswold &amp; Yin, 2009: 27, figs 10A–F, 11A–B, 13A–D (holotype male and paratypes from China; not examined); <xref ref-type="bibr" rid="B15">Ono and Ogata 2018</xref>: 120, 504, 505; <xref ref-type="bibr" rid="B27">Suzuki and Serita 2021</xref>a: 231, figs 1–3.</comment></tp:nomenclature-citation></tp:nomenclature-citation-list></tp:nomenclature><tp:treatment-sec sec-type="material" id="SECID0EFPBG"><title>Material examined.</title><p><bold>Japan, Amami Is. (Kagoshima Prefecture)</bold>: 1♂ 1 ♀ (<named-content xmlns:xlink="http://www.w3.org/1999/xlink" content-type="dwc:institutional_code" xlink:title="Department of Zoology, National Museum of Nature and Science, Tsukuba" xlink:href="http://grbio.org/institution/national-science-museum-natural-history" xlink:type="simple">NSMT</named-content>-Ar. 21720, 21721), Ôshima District, Setouchi Town, Katsuura (<named-content xmlns:xlink="http://www.w3.org/1999/xlink" content-type="dwc:verbatimCoordinates" xlink:type="simple"><named-content content-type="geo-json" specific-use="{&#34;type&#34;:&#34;Point&#34;,&#34;coordinates&#34;:[129.331667,28.209361]}" id="NCID0EUPBG" xlink:type="simple">28°12'33.7"N, 129°19'54.0"E</named-content></named-content>, alt. 354 m), 4 Jul. 2021, Y. Suzuki leg.; 1 ♂ 1 ♀, Amurogama (<named-content xmlns:xlink="http://www.w3.org/1999/xlink" content-type="dwc:verbatimCoordinates" xlink:type="simple"><named-content content-type="geo-json" specific-use="{&#34;type&#34;:&#34;Point&#34;,&#34;coordinates&#34;:[129.316472,28.220944]}" id="NCID0E3PBG" xlink:type="simple">28°13'15.4"N, 129°18'59.3"E</named-content></named-content>, alt. 111 m), 4 Jul. 2021, Y. Suzuki leg.; 1 ♂, Amami City, Sumiyo Town, Nishinakama, Santarou-toge Pass (<named-content xmlns:xlink="http://www.w3.org/1999/xlink" content-type="dwc:verbatimCoordinates" xlink:type="simple"><named-content content-type="geo-json" specific-use="{&#34;type&#34;:&#34;Point&#34;,&#34;coordinates&#34;:[129.419167,28.263528]}" id="NCID0EEQBG" xlink:type="simple">28°15'48.7"N, 129°25'09.0"E</named-content></named-content>, alt. 141 m), 6 May 2021, Y. Suzuki leg.; <bold>Okinawa Is. (Okinawa Prefecture)</bold>: 1 ♂ 1 ♀, Kunigami District, Ôgimi Village, Nerome (<named-content xmlns:xlink="http://www.w3.org/1999/xlink" content-type="dwc:verbatimCoordinates" xlink:type="simple"><named-content content-type="geo-json" specific-use="{&#34;type&#34;:&#34;Point&#34;,&#34;coordinates&#34;:[128.133639,26.680472]}" id="NCID0EOQBG" xlink:type="simple">26°40'49.7"N, 128°08'01.1"E</named-content></named-content>, alt. 128 m), 14 Apr. 2021, Y. Suzuki leg.; <bold>Kume Is. (Okinawa Prefecture)</bold>: 1 ♂ 1 ♀, Shimajiri District, Kumejima Town, Uezu, Mt. Daruma-yama (<named-content xmlns:xlink="http://www.w3.org/1999/xlink" content-type="dwc:verbatimCoordinates" xlink:type="simple"><named-content content-type="geo-json" specific-use="{&#34;type&#34;:&#34;Point&#34;,&#34;coordinates&#34;:[126.759694,26.361917]}" id="NCID0EYQBG" xlink:type="simple">26°21'42.9"N, 126°45'34.9"E</named-content></named-content>, alt. 149 m), 10 Sep. 2021, Y. Suzuki leg.</p></tp:treatment-sec><tp:treatment-sec sec-type="diagnosis" id="SECID0E4QBG"><title>Diagnosis.</title><p>Males of this species can be distinguished from congeners by the embolic apophysis with a curved tip running along the sclerotized surface of the ventral tegulum, and females by a nearly transverse posterior margin of the epigynal plate (more convex in <italic><tp:taxon-name><tp:taxon-name-part taxon-name-part-type="genus" reg="Zoma">Z.</tp:taxon-name-part><tp:taxon-name-part taxon-name-part-type="species" reg="zoma">zoma</tp:taxon-name-part></tp:taxon-name></italic> and rounded in <italic><tp:taxon-name><tp:taxon-name-part taxon-name-part-type="genus" reg="Zoma">Z.</tp:taxon-name-part><tp:taxon-name-part taxon-name-part-type="species" reg="taiwanica">taiwanica</tp:taxon-name-part></tp:taxon-name></italic>) and lower position of the spermathecae (higher in <italic><tp:taxon-name><tp:taxon-name-part taxon-name-part-type="genus" reg="Zoma">Z.</tp:taxon-name-part><tp:taxon-name-part taxon-name-part-type="species" reg="taiwanica">taiwanica</tp:taxon-name-part></tp:taxon-name></italic>) (<xref ref-type="bibr" rid="B13">Miller et al. 2009</xref>; <xref ref-type="bibr" rid="B2">Ballarin et al. 2021</xref>).</p></tp:treatment-sec><tp:treatment-sec sec-type="description" id="SECID0EMSBG"><title>Description.</title><p><bold>Male</bold> (<named-content xmlns:xlink="http://www.w3.org/1999/xlink" content-type="dwc:institutional_code" xlink:title="Department of Zoology, National Museum of Nature and Science, Tsukuba" xlink:href="http://grbio.org/institution/national-science-museum-natural-history" xlink:type="simple">NSMT</named-content>-Ar 21720). Measurements. Body 1.62 long. Carapace 0.74 long, 0.68 wide, 0.60 high. Eye size and interdistances: <abbrev xmlns:xlink="http://www.w3.org/1999/xlink" xlink:title="anterior median eye" id="ABBRID0EYSBG" xlink:type="simple">AME</abbrev> 0.090, <abbrev xmlns:xlink="http://www.w3.org/1999/xlink" xlink:title="anterior lateral eye" id="ABBRID0E3SBG" xlink:type="simple">ALE</abbrev> 0.076, <abbrev xmlns:xlink="http://www.w3.org/1999/xlink" xlink:title="posterior median eye" id="ABBRID0EATBG" xlink:type="simple">PME</abbrev> 0.093, <abbrev xmlns:xlink="http://www.w3.org/1999/xlink" xlink:title="posterior lateral eye" id="ABBRID0EETBG" xlink:type="simple">PLE</abbrev> 0.065, <abbrev xmlns:xlink="http://www.w3.org/1999/xlink" xlink:title="anterior median eye" id="ABBRID0EITBG" xlink:type="simple">AME</abbrev>-<abbrev xmlns:xlink="http://www.w3.org/1999/xlink" xlink:title="anterior median eye" id="ABBRID0EMTBG" xlink:type="simple">AME</abbrev> 0.015, <abbrev xmlns:xlink="http://www.w3.org/1999/xlink" xlink:title="anterior median eye" id="ABBRID0EQTBG" xlink:type="simple">AME</abbrev>-<abbrev xmlns:xlink="http://www.w3.org/1999/xlink" xlink:title="anterior lateral eye" id="ABBRID0EUTBG" xlink:type="simple">ALE</abbrev> 0.032, <abbrev xmlns:xlink="http://www.w3.org/1999/xlink" xlink:title="posterior median eye" id="ABBRID0EYTBG" xlink:type="simple">PME</abbrev>-<abbrev xmlns:xlink="http://www.w3.org/1999/xlink" xlink:title="posterior median eye" id="ABBRID0E3TBG" xlink:type="simple">PME</abbrev> 0.008, <abbrev xmlns:xlink="http://www.w3.org/1999/xlink" xlink:title="posterior lateral eye" id="ABBRID0EAUBG" xlink:type="simple">PLE</abbrev>-<abbrev xmlns:xlink="http://www.w3.org/1999/xlink" xlink:title="posterior lateral eye" id="ABBRID0EEUBG" xlink:type="simple">PLE</abbrev> 0.070. Leg length: leg I 0.80 + 0.23 + 0.57 + 0.47 + 0.28 = 2.35; leg II 0.50 + 0.21 + 0.46 + 0.31 + 0.28 = 1.76; leg III 0.40 + 0.19 + 0.23 + 0.24 + 0.24 = 1.30; leg IV 0.44 + 0.14 + 0.34 + 0.27 + 0.27 = 1.46. Abdomen 0.88 long, 0.95 wide, 1.01 high.</p><p>Carapace oval, longer than wide (<abbrev xmlns:xlink="http://www.w3.org/1999/xlink" xlink:title="carapace length" id="ABBRID0EKUBG" xlink:type="simple">CaL</abbrev>/<abbrev xmlns:xlink="http://www.w3.org/1999/xlink" xlink:title="carapace width" id="ABBRID0EOUBG" xlink:type="simple">CaW</abbrev> 1.34). Chelicerae with three teeth on promargin. Abdomen oval, wider than long (<abbrev xmlns:xlink="http://www.w3.org/1999/xlink" xlink:title="abdomen length" id="ABBRID0ESUBG" xlink:type="simple">AL</abbrev>/<abbrev xmlns:xlink="http://www.w3.org/1999/xlink" xlink:title="abdomen width" id="ABBRID0EWUBG" xlink:type="simple">AW</abbrev> 0.93).</p><p>Coloration and markings (Fig. <xref ref-type="fig" rid="F4">4A, B</xref>). Carapace, chelicerae, maxillae, labium, sternum, and legs yellowish brown. Eyes on the dark bases. Cephalic groove stained with dark spots. Legs lacking annulation. Abdomen dark brown encircled dorsolaterally with a whitish silver band.</p><p>Palp (Figs <xref ref-type="fig" rid="F4">4C–H</xref>, <xref ref-type="fig" rid="F5">5</xref>). Paracymbium with sharp tip. Tegulum bulbous. Median apophysis weakly sclerotized, wider than long. Embolic division branched into a few bristle-like apophyses, embolus short and tubular, and a long and filiform embolic apophysis emerging beneath from a translucent conductor. Tip of embolic apophysis curved and running along sclerotized surface of the tegulum beneath the conductor. Conductor having two projections: posterior conductor projection strongly sclerotized and triangular with a blunt tip; retrolateral conductor projection strongly sclerotized and weakly curved anteriorly with a triangular posterior tip. Posterior margin of conductor with a sharp tip.</p><p><bold>Female</bold> (<named-content xmlns:xlink="http://www.w3.org/1999/xlink" content-type="dwc:institutional_code" xlink:title="Department of Zoology, National Museum of Nature and Science, Tsukuba" xlink:href="http://grbio.org/institution/national-science-museum-natural-history" xlink:type="simple">NSMT</named-content>-Ar 21721). Measurements. Body 2.04 long. Carapace 0.82 long, 0.76 wide, 0.67 high. Eye size and interdistances: <abbrev xmlns:xlink="http://www.w3.org/1999/xlink" xlink:title="anterior median eye" id="ABBRID0ESVBG" xlink:type="simple">AME</abbrev> 0.089, <abbrev xmlns:xlink="http://www.w3.org/1999/xlink" xlink:title="anterior lateral eye" id="ABBRID0EWVBG" xlink:type="simple">ALE</abbrev> 0.082, <abbrev xmlns:xlink="http://www.w3.org/1999/xlink" xlink:title="posterior median eye" id="ABBRID0E1VBG" xlink:type="simple">PME</abbrev> 084, <abbrev xmlns:xlink="http://www.w3.org/1999/xlink" xlink:title="posterior lateral eye" id="ABBRID0E5VBG" xlink:type="simple">PLE</abbrev> 0.076, <abbrev xmlns:xlink="http://www.w3.org/1999/xlink" xlink:title="anterior median eye" id="ABBRID0ECWBG" xlink:type="simple">AME</abbrev>-<abbrev xmlns:xlink="http://www.w3.org/1999/xlink" xlink:title="anterior median eye" id="ABBRID0EGWBG" xlink:type="simple">AME</abbrev> 0.023, <abbrev xmlns:xlink="http://www.w3.org/1999/xlink" xlink:title="anterior median eye" id="ABBRID0EKWBG" xlink:type="simple">AME</abbrev>-<abbrev xmlns:xlink="http://www.w3.org/1999/xlink" xlink:title="anterior lateral eye" id="ABBRID0EOWBG" xlink:type="simple">ALE</abbrev> 0.034, <abbrev xmlns:xlink="http://www.w3.org/1999/xlink" xlink:title="posterior median eye" id="ABBRID0ESWBG" xlink:type="simple">PME</abbrev>-<abbrev xmlns:xlink="http://www.w3.org/1999/xlink" xlink:title="posterior median eye" id="ABBRID0EWWBG" xlink:type="simple">PME</abbrev> 0.009, <abbrev xmlns:xlink="http://www.w3.org/1999/xlink" xlink:title="posterior lateral eye" id="ABBRID0E1WBG" xlink:type="simple">PLE</abbrev>-<abbrev xmlns:xlink="http://www.w3.org/1999/xlink" xlink:title="posterior lateral eye" id="ABBRID0E5WBG" xlink:type="simple">PLE</abbrev> 0.076. Leg length: leg I 0.66 + 0.32 + 0.42 + 0.33 + 0.22 = 1.95; leg II 0.64 + 0.30 + 0.41 + 0.33 + 0.21 = 1.89; leg III 0.36 + 0.18 + 0.20 + 0.25 + 0.18 = 1.17; leg IV 0.53 + 0.21 + 0.34 + 0.27 + 0.22 = 1.57. Abdomen 1.21 long, 1.32 wide, 1.16 high.</p><p>Carapace, mouthparts, and abdomen as in male (<abbrev xmlns:xlink="http://www.w3.org/1999/xlink" xlink:title="carapace length" id="ABBRID0EEXBG" xlink:type="simple">CaL</abbrev>/<abbrev xmlns:xlink="http://www.w3.org/1999/xlink" xlink:title="carapace width" id="ABBRID0EIXBG" xlink:type="simple">CaW</abbrev> 1.08; <abbrev xmlns:xlink="http://www.w3.org/1999/xlink" xlink:title="abdomen length" id="ABBRID0EMXBG" xlink:type="simple">AL</abbrev>/<abbrev xmlns:xlink="http://www.w3.org/1999/xlink" xlink:title="abdomen width" id="ABBRID0EQXBG" xlink:type="simple">AW</abbrev> 0.92).</p><p>Coloration and markings (Fig. <xref ref-type="fig" rid="F4">4I</xref>) similar to male.</p><p>Genitalia (Fig. <xref ref-type="fig" rid="F4">4J, K</xref>). Epigynal plate flat and wider than long with a sclerotized posterior margin and a median pit. Spermathecae touching each other, copulatory ducts wide at their openings, and the course of the ducts simple. See <xref ref-type="bibr" rid="B13">Miller et al. (2009)</xref> for further details.</p></tp:treatment-sec><tp:treatment-sec sec-type="remarks" id="SECID0EEYBG"><title>Remarks.</title><p>A strongly sclerotized triangular projection with a rounded tip (Figs <xref ref-type="fig" rid="F4">4E</xref>, <xref ref-type="fig" rid="F5">5B</xref>) and a cornered margin of the posterior membrane of the conductor (Figs <xref ref-type="fig" rid="F4">4E</xref>, <xref ref-type="fig" rid="F5">5B</xref>, arrowed) were visible in the ventro-posterior view of the male palp. The triangular projection does not seem to be homologous to conductor projection in <italic><tp:taxon-name><tp:taxon-name-part taxon-name-part-type="genus" reg="Theridiosoma">Theridiosoma</tp:taxon-name-part></tp:taxon-name></italic>, as the former protrudes from the posterior margin of the conductor, while the latter was positioned on the surface of the conductor. Herein, we define it as posterior conductor projection (<abbrev xmlns:xlink="http://www.w3.org/1999/xlink" xlink:title="posterior conductor projection" id="ABBRID0EBZBG" xlink:type="simple">PCP</abbrev>).</p><p>The embolus on the male palp was not determined in <italic><tp:taxon-name><tp:taxon-name-part taxon-name-part-type="genus" reg="Zoma">Z.</tp:taxon-name-part><tp:taxon-name-part taxon-name-part-type="species" reg="dibaiyin">dibaiyin</tp:taxon-name-part></tp:taxon-name></italic> and <italic><tp:taxon-name><tp:taxon-name-part taxon-name-part-type="genus" reg="Zoma">Z.</tp:taxon-name-part><tp:taxon-name-part taxon-name-part-type="species" reg="fascia">fascia</tp:taxon-name-part></tp:taxon-name></italic> (<xref ref-type="bibr" rid="B13">Miller et al. 2009</xref>; <xref ref-type="bibr" rid="B35">Zhao and Li 2012</xref>). In <italic><tp:taxon-name><tp:taxon-name-part taxon-name-part-type="genus" reg="Zoma">Z.</tp:taxon-name-part><tp:taxon-name-part taxon-name-part-type="species" reg="taiwanica">taiwanica</tp:taxon-name-part></tp:taxon-name></italic>, the embolus is described as a ‘short and tubular structure’ but lacks explanations in illustrations (<xref ref-type="bibr" rid="B34">Zhang et al. 2006</xref>). <xref ref-type="bibr" rid="B2">Ballarin et al. (2021)</xref> determined the embolus as a strongly sclerotized, thin, stick-like apophysis located on the retrolateral side of the embolic division (<xref ref-type="bibr" rid="B2">Ballarin et al. 2021</xref>). Considering the shape of <italic><tp:taxon-name><tp:taxon-name-part taxon-name-part-type="genus" reg="Theridiosoma">Theridiosoma</tp:taxon-name-part></tp:taxon-name></italic>’s embolus, which is short, tubular, and hidden under conductor (see <xref ref-type="bibr" rid="B4">Coddington 1986a</xref>: fig. 131), we suppose the ‘embolus’ of <italic><tp:taxon-name><tp:taxon-name-part taxon-name-part-type="genus" reg="Zoma">Zoma</tp:taxon-name-part></tp:taxon-name></italic> species determined in <xref ref-type="bibr" rid="B2">Ballarin et al. (2021)</xref> is not an embolus. The true embolus of <italic><tp:taxon-name><tp:taxon-name-part taxon-name-part-type="genus" reg="Zoma">Z.</tp:taxon-name-part><tp:taxon-name-part taxon-name-part-type="species" reg="dibaiyin">dibaiyin</tp:taxon-name-part></tp:taxon-name></italic> is found beneath basal part of embolic apophyses (Fig. <xref ref-type="fig" rid="F5">5D</xref>). Hereafter we defined the sclerotized stick-like structure as a retrolateral conductor projection (<abbrev xmlns:xlink="http://www.w3.org/1999/xlink" xlink:title="retrolateral conductor projection" id="ABBRID0EB3BG" xlink:type="simple">RCP</abbrev>), and distinguishable from an embolus. The shape of <abbrev xmlns:xlink="http://www.w3.org/1999/xlink" xlink:title="retrolateral conductor projection" id="ABBRID0EF3BG" xlink:type="simple">RCP</abbrev> is useful as a taxonomic character for differentiating species within the genus <italic><tp:taxon-name><tp:taxon-name-part taxon-name-part-type="genus" reg="Zoma">Zoma</tp:taxon-name-part></tp:taxon-name></italic>: S-shaped with pointed tip in <italic><tp:taxon-name><tp:taxon-name-part taxon-name-part-type="genus" reg="Zoma">Z.</tp:taxon-name-part><tp:taxon-name-part taxon-name-part-type="species" reg="fascia">fascia</tp:taxon-name-part></tp:taxon-name></italic>, claviform with rounded tip in <italic><tp:taxon-name><tp:taxon-name-part taxon-name-part-type="genus" reg="Zoma">Z.</tp:taxon-name-part><tp:taxon-name-part taxon-name-part-type="species" reg="taiwanica">taiwanica</tp:taxon-name-part></tp:taxon-name></italic> (<xref ref-type="bibr" rid="B35">Zhao and Li 2012</xref>: figs 28, 30; <xref ref-type="bibr" rid="B34">Zhang et al. 2006</xref>: figs 4–6; <xref ref-type="bibr" rid="B2">Ballarin et al. 2021</xref>: fig. 5B, C), and weakly curved anteriorly with a triangular posterior tip in <italic><tp:taxon-name><tp:taxon-name-part taxon-name-part-type="genus" reg="Zoma">Z.</tp:taxon-name-part><tp:taxon-name-part taxon-name-part-type="species" reg="dibaiyin">dibaiyin</tp:taxon-name-part></tp:taxon-name></italic> (Figs <xref ref-type="fig" rid="F4">4D</xref>, <xref ref-type="fig" rid="F5">5D</xref>).</p></tp:treatment-sec><tp:treatment-sec sec-type="distribution" id="SECID0EF5BG"><title>Distribution.</title><p>China (Yunnan), Japan (Honshu to the Ryukyu Islands; Fig. <xref ref-type="fig" rid="F11">11</xref>).</p></tp:treatment-sec><tp:treatment-sec sec-type="habitat" id="SECID0EP5BG"><title>Habitat.</title><p>This species inhabits the forest floor and streamside in dim and wet forests (Fig. <xref ref-type="fig" rid="F12">12B</xref>).</p></tp:treatment-sec><tp:treatment-sec sec-type="Web morphology" id="SECID0EZ5BG"><title>Web morphology.</title><p>This species weaves a concave orb web with radial anastomosis above the ground (Fig. <xref ref-type="fig" rid="F13">13F–H</xref>). The orb web is almost horizontal. A tension line stretched from the center of the web and attached to substrates such as rocks and dead leaves. The mesh of sticky spirals tends to be fine (occasionally, the number of sticky lines is &gt; 30). For details of the web morphology, see <xref ref-type="bibr" rid="B11">Hiramatsu (2021)</xref>.</p></tp:treatment-sec><tp:treatment-sec sec-type="Egg sac" id="SECID0EH6BG"><title>Egg sac.</title><p>light brown with a distinct circular suture at the upper end. The sac was suspended from a long horizontal line with a short stalk (see <xref ref-type="bibr" rid="B11">Hiramatsu 2021</xref>).</p></tp:treatment-sec><tp:treatment-sec><!--Section generated to contain objects referenced in tp:taxon-treatment.--><fig id="F4" position="float" orientation="portrait"><object-id xmlns:xlink="http://www.w3.org/1999/xlink" content-type="doi" xlink:type="simple">10.3897/zookeys.1109.83807.figure4</object-id><object-id xmlns:xlink="http://www.w3.org/1999/xlink" content-type="arpha" xlink:type="simple">4F908DF7-9661-5D7A-BC89-7A1E0871AB4D</object-id><label>Figure 4.</label><caption><p><italic><tp:taxon-name><tp:taxon-name-part taxon-name-part-type="genus" reg="Zoma">Zoma</tp:taxon-name-part><tp:taxon-name-part taxon-name-part-type="species" reg="dibaiyin">dibaiyin</tp:taxon-name-part></tp:taxon-name></italic> Miller, Griswold &amp; Yin, 2009, male habitus and genitalia (<named-content xmlns:xlink="http://www.w3.org/1999/xlink" content-type="dwc:institutional_code" xlink:title="Department of Zoology, National Museum of Nature and Science, Tsukuba" xlink:href="http://grbio.org/institution/national-science-museum-natural-history" xlink:type="simple">NSMT</named-content>-Ar 21720 <bold>A–H</bold>) and female habitus and genitalia (<named-content xmlns:xlink="http://www.w3.org/1999/xlink" content-type="dwc:institutional_code" xlink:title="Department of Zoology, National Museum of Nature and Science, Tsukuba" xlink:href="http://grbio.org/institution/national-science-museum-natural-history" xlink:type="simple">NSMT</named-content>-Ar 21721 <bold>I–K</bold>) <bold>A</bold> habitus, dorsal view <bold>B</bold> habitus, lateral view <bold>C</bold> palp, retrolateral view <bold>D</bold> palp, ventral view <bold>E</bold> palp, posterior-ventral view <bold>F</bold> palp, prolateral view <bold>G</bold> embolic division, prolateral view <bold>H</bold> embolic division, posterior-ventral view <bold>I</bold> habitus, dorsal view <bold>J</bold> epigyne, ventral view <bold>K</bold> vulva, dorsal view. Abbreviations: <bold>C</bold> conductor <bold><abbrev xmlns:xlink="http://www.w3.org/1999/xlink" xlink:title="copulatory duct" id="ABBRID0ELIBG" xlink:type="simple">CD</abbrev></bold> copulatory ducts <bold>E</bold> embolus <bold><abbrev xmlns:xlink="http://www.w3.org/1999/xlink" xlink:title="embolic apophysis" id="ABBRID0ESIBG" xlink:type="simple">EA</abbrev></bold> embolic apophysis <bold><abbrev xmlns:xlink="http://www.w3.org/1999/xlink" xlink:title="fertilization duct" id="ABBRID0EXIBG" xlink:type="simple">FD</abbrev></bold> fertilization ducts <bold><abbrev xmlns:xlink="http://www.w3.org/1999/xlink" xlink:title="median apophysis" id="ABBRID0E3IBG" xlink:type="simple">MA</abbrev></bold> median apophysis <bold><abbrev xmlns:xlink="http://www.w3.org/1999/xlink" xlink:title="paracymbium" id="ABBRID0EBJBG" xlink:type="simple">PC</abbrev></bold> paracymbium <bold><abbrev xmlns:xlink="http://www.w3.org/1999/xlink" xlink:title="posterior conductor projection" id="ABBRID0EGJBG" xlink:type="simple">PCP</abbrev></bold> posterior conductor projection <bold><abbrev xmlns:xlink="http://www.w3.org/1999/xlink" xlink:title="retrolateral conductor projection" id="ABBRID0ELJBG" xlink:type="simple">RCP</abbrev></bold> retrolateral conductor projection <bold>S</bold> spermatheca <bold><abbrev xmlns:xlink="http://www.w3.org/1999/xlink" xlink:title="subtegulum" id="ABBRID0ESJBG" xlink:type="simple">ST</abbrev></bold> subtegulum <bold>T</bold> tegulum. Arrows in <bold>E, F, H</bold> indicate a cornered margin of posterior membrane of conductor. Arrow in <bold>J</bold> indicates a sclerotized median pit. Scale bars: 1.0 mm (<bold>A, B, I</bold>); 0.1 mm (<bold>C–H, J, K</bold>).</p></caption><graphic xmlns:xlink="http://www.w3.org/1999/xlink" xlink:href="zookeys-1109-067_article-83807__-g004.jpg" position="float" orientation="portrait" xlink:type="simple" id="oo_708570.jpg"><uri content-type="original_file" xlink:type="simple">https://binary.pensoft.net/fig/708570</uri></graphic></fig><fig id="F5" position="float" orientation="portrait"><object-id xmlns:xlink="http://www.w3.org/1999/xlink" content-type="doi" xlink:type="simple">10.3897/zookeys.1109.83807.figure5</object-id><object-id xmlns:xlink="http://www.w3.org/1999/xlink" content-type="arpha" xlink:type="simple">1C6FE586-C23B-559A-952D-FADD9DB7C309</object-id><label>Figure 5.</label><caption><p><italic><tp:taxon-name><tp:taxon-name-part taxon-name-part-type="genus" reg="Zoma">Zoma</tp:taxon-name-part><tp:taxon-name-part taxon-name-part-type="species" reg="dibaiyin">dibaiyin</tp:taxon-name-part></tp:taxon-name></italic> Miller, Griswold &amp; Yin, 2009, male genitalia (<named-content xmlns:xlink="http://www.w3.org/1999/xlink" content-type="dwc:institutional_code" xlink:title="Department of Zoology, National Museum of Nature and Science, Tsukuba" xlink:href="http://grbio.org/institution/national-science-museum-natural-history" xlink:type="simple">NSMT</named-content>-Ar 21720) <bold>A</bold> ventral view <bold>B</bold> posterior-ventral view <bold>C</bold> prolateral view <bold>D</bold> conductor and embolic division, retrolateral view <bold>E</bold> conductor and embolic division, posterior-ventral view. Abbreviations: <bold>C</bold> conductor <bold><abbrev xmlns:xlink="http://www.w3.org/1999/xlink" xlink:title="copulatory duct" id="ABBRID0EJLBG" xlink:type="simple">CD</abbrev></bold> copulatory ducts <bold>E</bold> embolus <bold><abbrev xmlns:xlink="http://www.w3.org/1999/xlink" xlink:title="embolic apophysis" id="ABBRID0EQLBG" xlink:type="simple">EA</abbrev></bold> embolic apophysis <bold><abbrev xmlns:xlink="http://www.w3.org/1999/xlink" xlink:title="median apophysis" id="ABBRID0EVLBG" xlink:type="simple">MA</abbrev></bold> median apophysis <bold><abbrev xmlns:xlink="http://www.w3.org/1999/xlink" xlink:title="paracymbium" id="ABBRID0E1LBG" xlink:type="simple">PC</abbrev></bold> paracymbium <bold><abbrev xmlns:xlink="http://www.w3.org/1999/xlink" xlink:title="posterior conductor projection" id="ABBRID0E6LBG" xlink:type="simple">PCP</abbrev></bold> posterior conductor projection <bold><abbrev xmlns:xlink="http://www.w3.org/1999/xlink" xlink:title="retrolateral conductor projection" id="ABBRID0EEMBG" xlink:type="simple">RCP</abbrev></bold> retrolateral conductor projection <bold><abbrev xmlns:xlink="http://www.w3.org/1999/xlink" xlink:title="subtegulum" id="ABBRID0EJMBG" xlink:type="simple">ST</abbrev></bold> subtegulum <bold>T</bold> tegulum. Arrows in <bold>B–E</bold> indicate a cornered margin of posterior membrane of conductor. Scale bars: 0.1 mm.</p></caption><graphic xmlns:xlink="http://www.w3.org/1999/xlink" xlink:href="zookeys-1109-067_article-83807__-g005.jpg" position="float" orientation="portrait" xlink:type="simple" id="oo_708571.jpg"><uri content-type="original_file" xlink:type="simple">https://binary.pensoft.net/fig/708571</uri></graphic></fig><fig id="F11" position="float" orientation="portrait"><object-id xmlns:xlink="http://www.w3.org/1999/xlink" content-type="doi" xlink:type="simple">10.3897/zookeys.1109.83807.figure11</object-id><object-id xmlns:xlink="http://www.w3.org/1999/xlink" content-type="arpha" xlink:type="simple">8C2315E7-82AD-5DAF-B0F1-B16D8C1D5929</object-id><label>Figure 11.</label><caption><p>Distribution of theridiosomatid species in the Ryukyu Islands, Japan.</p></caption><graphic xmlns:xlink="http://www.w3.org/1999/xlink" xlink:href="zookeys-1109-067_article-83807__-g011.jpg" position="float" orientation="portrait" xlink:type="simple" id="oo_708577.jpg"><uri content-type="original_file" xlink:type="simple">https://binary.pensoft.net/fig/708577</uri></graphic></fig><fig id="F12" position="float" orientation="portrait"><object-id xmlns:xlink="http://www.w3.org/1999/xlink" content-type="doi" xlink:type="simple">10.3897/zookeys.1109.83807.figure12</object-id><object-id xmlns:xlink="http://www.w3.org/1999/xlink" content-type="arpha" xlink:type="simple">0C5D2C55-3D7C-574E-AFFB-07B4C568D372</object-id><label>Figure 12.</label><caption><p>Habitats of theridiosomatid species in Ryukyu Islands <bold>A</bold> streamside in dim forest at Iriomote Island <bold>B</bold> forest floor of secondary forest at Kume Island <bold>C</bold> grassland at Kume Island <bold>D</bold> grassland at Yonaguni Island <bold>E</bold> crevices on limestone rocky wall at Iriomote Island.</p></caption><graphic xmlns:xlink="http://www.w3.org/1999/xlink" xlink:href="zookeys-1109-067_article-83807__-g012.jpg" position="float" orientation="portrait" xlink:type="simple" id="oo_708578.jpg"><uri content-type="original_file" xlink:type="simple">https://binary.pensoft.net/fig/708578</uri></graphic></fig><fig id="F13" position="float" orientation="portrait"><object-id xmlns:xlink="http://www.w3.org/1999/xlink" content-type="doi" xlink:type="simple">10.3897/zookeys.1109.83807.figure13</object-id><object-id xmlns:xlink="http://www.w3.org/1999/xlink" content-type="arpha" xlink:type="simple">29E94A21-9803-5DAB-B4C8-4EA0CCB6A6C8</object-id><label>Figure 13.</label><caption><p>Web of <italic><tp:taxon-name><tp:taxon-name-part taxon-name-part-type="genus" reg="Theridiosoma">Theridiosoma</tp:taxon-name-part></tp:taxon-name></italic> and <italic><tp:taxon-name><tp:taxon-name-part taxon-name-part-type="genus" reg="Zoma">Zoma</tp:taxon-name-part></tp:taxon-name></italic> spiders at Ryukyu Islands, Japan <bold>A–C</bold> web of <italic><tp:taxon-name><tp:taxon-name-part taxon-name-part-type="genus" reg="Theridiosoma">Theridiosoma</tp:taxon-name-part><tp:taxon-name-part taxon-name-part-type="species" reg="nigrivirgatum">nigrivirgatum</tp:taxon-name-part></tp:taxon-name></italic> sp. nov. <bold>D–E</bold> web of <italic><tp:taxon-name><tp:taxon-name-part taxon-name-part-type="genus" reg="Theridiosoma">Theridiosoma</tp:taxon-name-part><tp:taxon-name-part taxon-name-part-type="species" reg="alboannulatum">alboannulatum</tp:taxon-name-part></tp:taxon-name></italic><bold>F–H</bold> web of <italic><tp:taxon-name><tp:taxon-name-part taxon-name-part-type="genus" reg="Zoma">Zoma</tp:taxon-name-part><tp:taxon-name-part taxon-name-part-type="species" reg="dibaiyin">dibaiyin</tp:taxon-name-part></tp:taxon-name></italic>. Abbreviations: <bold><abbrev xmlns:xlink="http://www.w3.org/1999/xlink" xlink:title="radial anastomosis" id="ABBRID0EGTBI" xlink:type="simple">RA</abbrev></bold> radial anastomosis <bold><abbrev xmlns:xlink="http://www.w3.org/1999/xlink" xlink:title="sticky spirals" id="ABBRID0ELTBI" xlink:type="simple">SS</abbrev></bold> sticky spirals <bold><abbrev xmlns:xlink="http://www.w3.org/1999/xlink" xlink:title="tension line" id="ABBRID0EQTBI" xlink:type="simple">TL</abbrev></bold> tension line.</p></caption><graphic xmlns:xlink="http://www.w3.org/1999/xlink" xlink:href="zookeys-1109-067_article-83807__-g013.jpg" position="float" orientation="portrait" xlink:type="simple" id="oo_708579.jpg"><uri content-type="original_file" xlink:type="simple">https://binary.pensoft.net/fig/708579</uri></graphic></fig></tp:treatment-sec><ref-list><ref id="B15"><mixed-citation xmlns:xlink="http://www.w3.org/1999/xlink" xlink:type="simple"><person-group><name name-style="western"><surname>Ono</surname><given-names>H</given-names></name><name name-style="western"><surname>Ogata</surname><given-names>K</given-names></name></person-group> (<year>2018</year>) <source>Spiders of Japan: their natural history and diversity.</source><publisher-name>Tokai University Press</publisher-name>, <publisher-loc>Kanagawa</publisher-loc>, <size units="page">713 pp</size>. [In Japanese with English title]</mixed-citation></ref><ref id="B27"><mixed-citation xmlns:xlink="http://www.w3.org/1999/xlink" xlink:type="simple"><person-group><name name-style="western"><surname>Suzuki</surname><given-names>Y</given-names></name><name name-style="western"><surname>Serita</surname><given-names>R</given-names></name></person-group> (<year>2021</year>) <article-title>.</article-title><source>Kishidaia</source><volume>118</volume>: <fpage>230</fpage>–<lpage>236</lpage>. [Spiders collected on Okinawa Island] [In Japanese]</mixed-citation></ref><ref id="B13"><mixed-citation xmlns:xlink="http://www.w3.org/1999/xlink" xlink:type="simple"><person-group><name name-style="western"><surname>Miller</surname><given-names>JA</given-names></name><name name-style="western"><surname>Griswold</surname><given-names>CE</given-names></name><name name-style="western"><surname>Yin</surname><given-names>CM</given-names></name></person-group> (<year>2009</year>) <article-title>The symphytognathoid spiders of the Gaoligongshan, Yunnan, China (<tp:taxon-name><tp:taxon-name-part taxon-name-part-type="order">Araneae</tp:taxon-name-part></tp:taxon-name>, <tp:taxon-name><tp:taxon-name-part taxon-name-part-type="superfamily">Araneoidea</tp:taxon-name-part></tp:taxon-name>): Systematics and diversity of micro-orbweavers.</article-title><source>ZooKeys</source><volume>11</volume>: <fpage>9</fpage>–<lpage>195</lpage>. <ext-link xlink:type="simple" ext-link-type="doi" xlink:href="10.3897/zookeys.11.160">https://doi.org/10.3897/zookeys.11.160</ext-link></mixed-citation></ref><ref id="B2"><mixed-citation xmlns:xlink="http://www.w3.org/1999/xlink" xlink:type="simple"><person-group><name name-style="western"><surname>Ballarin</surname><given-names>F</given-names></name><name name-style="western"><surname>Yamasaki</surname><given-names>T</given-names></name><name name-style="western"><surname>Su</surname><given-names>YC</given-names></name></person-group> (<year>2021</year>) <article-title>A survey on poorly known rainforest litter-dwelling spiders of Orchid Island (Lanyu, Taiwan) with the description of a new species (<tp:taxon-name><tp:taxon-name-part taxon-name-part-type="order">Araneae</tp:taxon-name-part></tp:taxon-name>: <tp:taxon-name><tp:taxon-name-part taxon-name-part-type="family">Linyphiidae</tp:taxon-name-part></tp:taxon-name>, <tp:taxon-name><tp:taxon-name-part taxon-name-part-type="family">Tetrablemmidae</tp:taxon-name-part></tp:taxon-name>, and <tp:taxon-name><tp:taxon-name-part taxon-name-part-type="family">Theridiosomatidae</tp:taxon-name-part></tp:taxon-name>).</article-title><source>Zootaxa</source><volume>4927</volume>(<issue>2</issue>): <fpage>197</fpage>–<lpage>208</lpage>. <ext-link xlink:type="simple" ext-link-type="doi" xlink:href="10.11646/zootaxa.4927.2.2">https://doi.org/10.11646/zootaxa.4927.2.2</ext-link></mixed-citation></ref><ref id="B35"><mixed-citation xmlns:xlink="http://www.w3.org/1999/xlink" xlink:type="simple"><person-group><name name-style="western"><surname>Zhao</surname><given-names>QY</given-names></name><name name-style="western"><surname>Li</surname><given-names>SQ</given-names></name></person-group> (<year>2012</year>) <article-title>Eleven new species of theridiosomatid spiders from southern China (<tp:taxon-name><tp:taxon-name-part taxon-name-part-type="order">Araneae</tp:taxon-name-part></tp:taxon-name>, <tp:taxon-name><tp:taxon-name-part taxon-name-part-type="family">Theridiosomatidae</tp:taxon-name-part></tp:taxon-name>).</article-title><source>ZooKeys</source><volume>255</volume>: <fpage>1</fpage>–<lpage>48</lpage>. <ext-link xlink:type="simple" ext-link-type="doi" xlink:href="10.3897/zookeys.255.3272">https://doi.org/10.3897/zookeys.255.3272</ext-link></mixed-citation></ref><ref id="B34"><mixed-citation xmlns:xlink="http://www.w3.org/1999/xlink" xlink:type="simple"><person-group><name name-style="western"><surname>Zhang</surname><given-names>JX</given-names></name><name name-style="western"><surname>Zhu</surname><given-names>MS</given-names></name><name name-style="western"><surname>Tso</surname><given-names>IM</given-names></name></person-group> (<year>2006</year>) <article-title>First record of the family <tp:taxon-name><tp:taxon-name-part taxon-name-part-type="family">Theridiosomatidae</tp:taxon-name-part></tp:taxon-name> from Taiwan, with description of a new species (<tp:taxon-name><tp:taxon-name-part taxon-name-part-type="class">Arachnida</tp:taxon-name-part></tp:taxon-name>: <tp:taxon-name><tp:taxon-name-part taxon-name-part-type="order">Araneae</tp:taxon-name-part></tp:taxon-name>).</article-title><source>Bulletin - British Arachnological Society</source><volume>13</volume>: <fpage>265</fpage>–<lpage>266</lpage>.</mixed-citation></ref><ref id="B4"><mixed-citation xmlns:xlink="http://www.w3.org/1999/xlink" xlink:type="simple"><person-group><name name-style="western"><surname>Coddington</surname><given-names>JA</given-names></name></person-group> (<year>1986a</year>) <article-title>The genera of the spider family <tp:taxon-name><tp:taxon-name-part taxon-name-part-type="family">Theridiosomatidae</tp:taxon-name-part></tp:taxon-name>.</article-title><source>Smithsonian Contributions to Zoology</source><volume>422</volume>(<issue>422</issue>): <fpage>1</fpage>–<lpage>96</lpage>. <ext-link xlink:type="simple" ext-link-type="doi" xlink:href="10.5479/si.00810282.422">https://doi.org/10.5479/si.00810282.422</ext-link></mixed-citation></ref><ref id="B11"><mixed-citation xmlns:xlink="http://www.w3.org/1999/xlink" xlink:type="simple"><person-group><name name-style="western"><surname>Hiramatsu</surname><given-names>T</given-names></name></person-group> (<year>2021</year>) Kishidaia 118: 14–23. [Note on the natural history of <italic><tp:taxon-name><tp:taxon-name-part taxon-name-part-type="genus">Zoma</tp:taxon-name-part><tp:taxon-name-part taxon-name-part-type="species">dibaiyin</tp:taxon-name-part></tp:taxon-name></italic> (<tp:taxon-name><tp:taxon-name-part taxon-name-part-type="order">Araneae</tp:taxon-name-part></tp:taxon-name>: <tp:taxon-name><tp:taxon-name-part taxon-name-part-type="family">Theridiosomatidae</tp:taxon-name-part></tp:taxon-name>)] [In Japanese]</mixed-citation></ref></ref-list></tp:taxon-treatment>
