# Supplementary material for: ﻿Two new species and a new genus of ray spiders (Araneae, Theridiosomatidae) from the Ryukyu Islands, southwest Japan, with notes on their natural history
Source: Zookeys. 2022 Jul 1;1109:67–101. doi: 10.3897/zookeys.1109.83807 (PMC9848742; doi:10.3897/zookeys.1109.83807)
Supplement: XML Treatment for Sennin [file zookeys.1109.83807-treatment7.xml]

<!DOCTYPE tp:taxon-treatment
  PUBLIC "-//TaxonX//DTD Taxonomic Treatment Publishing DTD v0 20100105//EN" "tax-treatment-NSO.dtd">
<tp:taxon-treatment xmlns:tp="http://www.plazi.org/taxpub"><tp:treatment-meta><kwd-group><label>Taxon classification</label><kwd>
                <named-content content-type="kingdom">Animalia</named-content>
              </kwd><kwd>
                <named-content content-type="order">Araneae</named-content>
              </kwd><kwd>
                <named-content content-type="family">Theridiosomatidae</named-content>
              </kwd></kwd-group><mixed-citation publication-type="journal"><person-group><name><surname>Suzuki</surname><given-names>Yuya</given-names></name><name><surname>Hiramatsu</surname><given-names>Takehisa</given-names></name><name><surname>Tatsuta</surname><given-names>Haruki</given-names></name></person-group><article-title>﻿Two new species and a new genus of ray spiders (<tp:taxon-name><tp:taxon-name-part taxon-name-part-type="order">Araneae</tp:taxon-name-part></tp:taxon-name>, <tp:taxon-name><tp:taxon-name-part taxon-name-part-type="family">Theridiosomatidae</tp:taxon-name-part></tp:taxon-name>) from the Ryukyu Islands, southwest Japan, with notes on their natural history</article-title><source>Zookeys</source><day>01</day><month>07</month><year>2022</year><volume>1109</volume><fpage>67</fpage><lpage>101</lpage><pub-id pub-id-type="doi">10.3897/zookeys.1109.83807</pub-id></mixed-citation></tp:treatment-meta><tp:nomenclature><label>﻿Genus</label><tp:taxon-name>
              <object-id xmlns:xlink="http://www.w3.org/1999/xlink" content-type="arpha" xlink:type="simple">FCA223EB-749E-558D-B6A3-71A9D9C1B65B</object-id>
              <tp:taxon-name-part taxon-name-part-type="genus" reg="Sennin">Sennin</tp:taxon-name-part>
              <object-id xmlns:xlink="http://www.w3.org/1999/xlink" content-type="zoobank" xlink:type="simple">https://zoobank.org/AAA86579-ABA5-4385-B0D7-68D7676BD871</object-id>
            </tp:taxon-name><tp:taxon-status xmlns:xlink="http://www.w3.org/1999/xlink" xlink:type="simple">gen. nov.</tp:taxon-status></tp:nomenclature><tp:treatment-sec sec-type="type species" id="SECID0EXAAI"><title>Type species.</title><p><italic><tp:taxon-name><tp:taxon-name-part taxon-name-part-type="genus" reg="Sennin">Sennin</tp:taxon-name-part><tp:taxon-name-part taxon-name-part-type="species" reg="tanikawai">tanikawai</tp:taxon-name-part></tp:taxon-name></italic> sp. nov.</p></tp:treatment-sec><tp:treatment-sec sec-type="etymology" id="SECID0EIBAI"><title>Etymology.</title><p>The generic name <italic><tp:taxon-name><tp:taxon-name-part taxon-name-part-type="genus" reg="Sennin">Sennin</tp:taxon-name-part></tp:taxon-name></italic> is noun in apposition, masculine, and derived from the Japanese word meaning mountain hermits, a person who acquires a spiritual power after living a secluded life deep in the mountains. Iriomote Island, where the new species inhabits, is famous for a man called <tp:taxon-name><tp:taxon-name-part taxon-name-part-type="genus" reg="Sennin">Sennin</tp:taxon-name-part></tp:taxon-name>, who was self-sufficient, lived in the coastal caves, and single-handedly built a wooden hut.</p></tp:treatment-sec><tp:treatment-sec sec-type="diagnosis" id="SECID0E2BAI"><title>Diagnosis.</title><p>This genus can be distinguished from other theridiosomatid genera by the following characteristics: a large, oblong cymbial outgrowth (cymbial apophysis) protruding from the basal and dorsal part of cymbium of male palp (Figs <xref ref-type="fig" rid="F7">7A–C</xref>, <xref ref-type="fig" rid="F9">9 A–C</xref>); an embolic division with three elongated bristle-like embolic apophyses with the longest one coiled (Figs <xref ref-type="fig" rid="F7">7F–J</xref>, <xref ref-type="fig" rid="F9">9F–J</xref>); the anterior margin of the epigynal plate with a pair of sclerotized, triangular extensions protruding anteriorly from the anterolateral side (Figs <xref ref-type="fig" rid="F8">8A, D</xref>; <xref ref-type="fig" rid="F10">10A, D</xref>; arrowed; <xref ref-type="bibr" rid="B37">Zhu et al. 2001</xref>: fig. 4; <xref ref-type="bibr" rid="B3">Chen 2010</xref>: figs 19, 20); the vulva with long copulatory ducts coiling at the lateral side of the spermatheca (Figs <xref ref-type="fig" rid="F8">8C, D</xref>, <xref ref-type="fig" rid="F10">10C, D</xref>).</p><fig id="F6" position="float" orientation="portrait"><object-id xmlns:xlink="http://www.w3.org/1999/xlink" content-type="doi" xlink:type="simple">10.3897/zookeys.1109.83807.figure6</object-id><object-id xmlns:xlink="http://www.w3.org/1999/xlink" content-type="arpha" xlink:type="simple">413C22F6-24B0-5617-9742-85F42FDE8930</object-id><label>Figure 6.</label><caption><p><italic><tp:taxon-name><tp:taxon-name-part taxon-name-part-type="genus" reg="Sennin">Sennin</tp:taxon-name-part><tp:taxon-name-part taxon-name-part-type="species" reg="tanikawai">tanikawai</tp:taxon-name-part></tp:taxon-name></italic> sp. nov., male holotype (<named-content xmlns:xlink="http://www.w3.org/1999/xlink" content-type="dwc:institutional_code" xlink:title="Department of Zoology, National Museum of Nature and Science, Tsukuba" xlink:href="http://grbio.org/institution/national-science-museum-natural-history" xlink:type="simple">NSMT</named-content>-Ar 21722 <bold>A–D</bold>) and female paratype (<named-content xmlns:xlink="http://www.w3.org/1999/xlink" content-type="dwc:institutional_code" xlink:title="Department of Zoology, National Museum of Nature and Science, Tsukuba" xlink:href="http://grbio.org/institution/national-science-museum-natural-history" xlink:type="simple">NSMT</named-content>-Ar 21723 <bold>E–H</bold>) <bold>A, E</bold> habitus, dorsal view <bold>B, F</bold> habitus, lateral view <bold>C, G</bold> eye region, dorsal view <bold>D, H</bold> chelicera, anterior view. Scale bars: 0.5 mm (<bold>A, B, E, F</bold>); 0.1 mm (<bold>C, G, D, H</bold>).</p></caption><graphic xmlns:xlink="http://www.w3.org/1999/xlink" xlink:href="zookeys-1109-067_article-83807__-g006.jpg" position="float" orientation="portrait" xlink:type="simple" id="oo_708572.jpg"><uri content-type="original_file" xlink:type="simple">https://binary.pensoft.net/fig/708572</uri></graphic></fig></tp:treatment-sec><tp:treatment-sec sec-type="Composition" id="SECID0EZEAI"><title>Composition.</title><p><italic><tp:taxon-name><tp:taxon-name-part taxon-name-part-type="genus" reg="Sennin">Sennin</tp:taxon-name-part><tp:taxon-name-part taxon-name-part-type="species" reg="tanikawai">tanikawai</tp:taxon-name-part></tp:taxon-name></italic> sp. nov., <italic><tp:taxon-name><tp:taxon-name-part taxon-name-part-type="genus" reg="Sennin">S.</tp:taxon-name-part><tp:taxon-name-part taxon-name-part-type="species" reg="coddingtoni">coddingtoni</tp:taxon-name-part></tp:taxon-name></italic> (Zhu, Zhang &amp; Chen, 2001), comb. nov.</p></tp:treatment-sec><tp:treatment-sec sec-type="remarks" id="SECID0EVFAI"><title>Remarks.</title><p>This genus is related to <italic><tp:taxon-name><tp:taxon-name-part taxon-name-part-type="genus" reg="Baalzebub">Baalzebub</tp:taxon-name-part></tp:taxon-name></italic> Coddington, 1986, based on the shape of the median apophysis on the male palp, the embolic apophyses that are not exposed from the conductor, and the general morphology of the epigyne. The elongated and oblong dorsal cymbial apophysis, one of the most conspicuous characters of <italic><tp:taxon-name><tp:taxon-name-part taxon-name-part-type="genus" reg="Sennin">Sennin</tp:taxon-name-part></tp:taxon-name></italic> gen. nov. (Figs <xref ref-type="fig" rid="F7">7A–C</xref>, <xref ref-type="fig" rid="F9">9A–C</xref>), differentiates the new genus from <italic><tp:taxon-name><tp:taxon-name-part taxon-name-part-type="genus" reg="Baalzebub">Baalzebub</tp:taxon-name-part></tp:taxon-name></italic>. Although some species of <italic><tp:taxon-name><tp:taxon-name-part taxon-name-part-type="genus" reg="Baalzebub">Baalzebub</tp:taxon-name-part></tp:taxon-name></italic> have a small protrusion on the retrolateral-dorsal side of basal part of cymbium (e.g., paracymbium in <italic><tp:taxon-name><tp:taxon-name-part taxon-name-part-type="genus" reg="Baalzebub">B.</tp:taxon-name-part><tp:taxon-name-part taxon-name-part-type="species" reg="acutum">acutum</tp:taxon-name-part></tp:taxon-name></italic>; <xref ref-type="bibr" rid="B19">Prete et al. 2016</xref>: figs 2D, 3C; named ‘Höcker’ (= lump) in <italic><tp:taxon-name><tp:taxon-name-part taxon-name-part-type="genus" reg="Baalzebub">B.</tp:taxon-name-part><tp:taxon-name-part taxon-name-part-type="species" reg="brauni">brauni</tp:taxon-name-part></tp:taxon-name></italic>; <xref ref-type="bibr" rid="B30">Wunderlich 1976</xref>: figs 17, 18), it is not as prominent as that of <italic><tp:taxon-name><tp:taxon-name-part taxon-name-part-type="genus" reg="Sennin">Sennin</tp:taxon-name-part></tp:taxon-name></italic> gen. nov. The embolic apophyses of <italic><tp:taxon-name><tp:taxon-name-part taxon-name-part-type="genus" reg="Baalzebub">Baalzebub</tp:taxon-name-part></tp:taxon-name></italic> are short, blunt, and spatulate, but those of <italic><tp:taxon-name><tp:taxon-name-part taxon-name-part-type="genus" reg="Sennin">Sennin</tp:taxon-name-part></tp:taxon-name></italic> are longer, bristle-like, and strongly curved or coiled (Figs <xref ref-type="fig" rid="F7">7F–J</xref>, <xref ref-type="fig" rid="F9">9F–J</xref>). As for the female genitalia of species of <italic><tp:taxon-name><tp:taxon-name-part taxon-name-part-type="genus" reg="Baalzebub">Baalzebub</tp:taxon-name-part></tp:taxon-name></italic>, the epigynal plate is upside-down triangular with sclerotized central epigynal pit, the spermathecae elliptical, and longer laterally with connate tips, and the course of copulatory ducts is simple (<xref ref-type="bibr" rid="B4">Coddington 1986a</xref>). <italic><tp:taxon-name><tp:taxon-name-part taxon-name-part-type="genus" reg="Sennin">Sennin</tp:taxon-name-part></tp:taxon-name></italic> gen. nov. has similar spermathecae, but the course of the copulatory duct is more complex, with a coiled trajectory at the basal side of the spermathecae (Figs <xref ref-type="fig" rid="F8">8C, D</xref>, <xref ref-type="fig" rid="F10">10C, D</xref>).</p><fig id="F7" position="float" orientation="portrait"><object-id xmlns:xlink="http://www.w3.org/1999/xlink" content-type="doi" xlink:type="simple">10.3897/zookeys.1109.83807.figure7</object-id><object-id xmlns:xlink="http://www.w3.org/1999/xlink" content-type="arpha" xlink:type="simple">6A4C4803-5F16-581D-AC42-A6C70A75910E</object-id><label>Figure 7.</label><caption><p><italic><tp:taxon-name><tp:taxon-name-part taxon-name-part-type="genus" reg="Sennin">Sennin</tp:taxon-name-part><tp:taxon-name-part taxon-name-part-type="species" reg="tanikawai">tanikawai</tp:taxon-name-part></tp:taxon-name></italic> sp. nov., male holotype genitalia (<named-content xmlns:xlink="http://www.w3.org/1999/xlink" content-type="dwc:institutional_code" xlink:title="Department of Zoology, National Museum of Nature and Science, Tsukuba" xlink:href="http://grbio.org/institution/national-science-museum-natural-history" xlink:type="simple">NSMT</named-content>-Ar 21722) <bold>A–D</bold> male palp <bold>F–J</bold> embolic division <bold>A</bold> retrolateral view <bold>B</bold> prolateral view <bold>C</bold> dorsal view <bold>D</bold> ventral view <bold>E</bold> median apophysis, ventral view <bold>F</bold> posterior-ventral view <bold>G</bold> ventral view <bold>H</bold> anterior-dorsal view <bold>I</bold> posterior-dorsal view <bold>J</bold> prolateral view. Abbreviations: <bold>C</bold> conductor <bold><abbrev xmlns:xlink="http://www.w3.org/1999/xlink" xlink:title="cymbial apophysis" id="ABBRID0EGLAI" xlink:type="simple">CA</abbrev></bold> cymbial apophysis <bold><abbrev xmlns:xlink="http://www.w3.org/1999/xlink" xlink:title="cymbial lamella" id="ABBRID0ELLAI" xlink:type="simple">CL</abbrev></bold> cymbial lamella <bold>E</bold> embolus <bold><abbrev xmlns:xlink="http://www.w3.org/1999/xlink" xlink:title="embolic apophysis" id="ABBRID0ESLAI" xlink:type="simple">EA</abbrev></bold> embolic apophysis <bold><abbrev xmlns:xlink="http://www.w3.org/1999/xlink" xlink:title="embolic division" id="ABBRID0EXLAI" xlink:type="simple">ED</abbrev></bold> embolic division <bold>EM</bold> embolus <bold><abbrev xmlns:xlink="http://www.w3.org/1999/xlink" xlink:title="median apophysis" id="ABBRID0E5LAI" xlink:type="simple">MA</abbrev></bold> median apophysis <bold><abbrev xmlns:xlink="http://www.w3.org/1999/xlink" xlink:title="paracymbium" id="ABBRID0EDMAI" xlink:type="simple">PC</abbrev></bold> paracymbium <bold><abbrev xmlns:xlink="http://www.w3.org/1999/xlink" xlink:title="subtegulum" id="ABBRID0EIMAI" xlink:type="simple">ST</abbrev></bold> subtegulum <bold>T</bold> tegulum. Arrow in <bold>E</bold> indicates the tip of less-sclerotized region of median apophysis. Scale bars: 0.1 mm.</p></caption><graphic xmlns:xlink="http://www.w3.org/1999/xlink" xlink:href="zookeys-1109-067_article-83807__-g007.jpg" position="float" orientation="portrait" xlink:type="simple" id="oo_708573.jpg"><uri content-type="original_file" xlink:type="simple">https://binary.pensoft.net/fig/708573</uri></graphic></fig><p><italic><tp:taxon-name><tp:taxon-name-part taxon-name-part-type="genus" reg="Sennin">Sennin</tp:taxon-name-part><tp:taxon-name-part taxon-name-part-type="species" reg="coddingtoni">coddingtoni</tp:taxon-name-part></tp:taxon-name></italic> comb. nov. was formerly placed in <italic><tp:taxon-name><tp:taxon-name-part taxon-name-part-type="genus" reg="Karstia">Karstia</tp:taxon-name-part></tp:taxon-name></italic> Chen, 2010, but it shares conspicuous characteristics with <italic><tp:taxon-name><tp:taxon-name-part taxon-name-part-type="genus" reg="Sennin">S.</tp:taxon-name-part><tp:taxon-name-part taxon-name-part-type="species" reg="tanikawai">tanikawai</tp:taxon-name-part></tp:taxon-name></italic> sp. nov. and can clearly be differentiated from <italic><tp:taxon-name><tp:taxon-name-part taxon-name-part-type="genus" reg="Karstia">K.</tp:taxon-name-part><tp:taxon-name-part taxon-name-part-type="species" reg="upperyangtzica">upperyangtzica</tp:taxon-name-part></tp:taxon-name></italic> Chen, 2010, the type species of the genus. Therefore, we transferred it from <italic><tp:taxon-name><tp:taxon-name-part taxon-name-part-type="genus" reg="Karstia">Karstia</tp:taxon-name-part></tp:taxon-name></italic> to <italic><tp:taxon-name><tp:taxon-name-part taxon-name-part-type="genus" reg="Sennin">Sennin</tp:taxon-name-part></tp:taxon-name></italic> gen. nov. <italic><tp:taxon-name><tp:taxon-name-part taxon-name-part-type="genus" reg="Karstia">Karstia</tp:taxon-name-part><tp:taxon-name-part taxon-name-part-type="species" reg="upperyangtzica">upperyangtzica</tp:taxon-name-part></tp:taxon-name></italic> and <italic><tp:taxon-name><tp:taxon-name-part taxon-name-part-type="genus" reg="Karstia">K.</tp:taxon-name-part><tp:taxon-name-part taxon-name-part-type="species" reg="cordata">cordata</tp:taxon-name-part></tp:taxon-name></italic> Dou &amp; Li (2012) females have an upside-down triangular epigynal plate with a sclerotized epigynal pit, and a simple course of copulatory ducts; males have cymbial apophysis as a very small protrusion, and embolic division with short, spatulate embolic apophyses (<xref ref-type="bibr" rid="B3">Chen 2010</xref>; <xref ref-type="bibr" rid="B6">Dou and Lin 2012</xref>; <xref ref-type="bibr" rid="B33">Zhang and Wang 2017</xref>). Based on these morphological characteristics, it is difficult to differentiate <italic><tp:taxon-name><tp:taxon-name-part taxon-name-part-type="genus" reg="Karstia">K.</tp:taxon-name-part><tp:taxon-name-part taxon-name-part-type="species" reg="upperyangtzica">upperyangtzica</tp:taxon-name-part></tp:taxon-name></italic> and <italic><tp:taxon-name><tp:taxon-name-part taxon-name-part-type="genus" reg="Karstia">K.</tp:taxon-name-part><tp:taxon-name-part taxon-name-part-type="species" reg="cordata">cordata</tp:taxon-name-part></tp:taxon-name></italic> from <italic><tp:taxon-name><tp:taxon-name-part taxon-name-part-type="genus" reg="Baalzebub">Baalzebub</tp:taxon-name-part></tp:taxon-name></italic>; therefore, taxonomic revision of <italic><tp:taxon-name><tp:taxon-name-part taxon-name-part-type="genus" reg="Karstia">Karstia</tp:taxon-name-part></tp:taxon-name></italic> is needed. In this study, we defer revision of <italic><tp:taxon-name><tp:taxon-name-part taxon-name-part-type="genus" reg="Karstia">Karstia</tp:taxon-name-part></tp:taxon-name></italic>, which may require direct examination of the type specimens and further molecular analysis.</p><fig id="F8" position="float" orientation="portrait"><object-id xmlns:xlink="http://www.w3.org/1999/xlink" content-type="doi" xlink:type="simple">10.3897/zookeys.1109.83807.figure8</object-id><object-id xmlns:xlink="http://www.w3.org/1999/xlink" content-type="arpha" xlink:type="simple">832ED748-1F8E-5E3B-BFFF-6B83B8F12113</object-id><label>Figure 8.</label><caption><p><italic><tp:taxon-name><tp:taxon-name-part taxon-name-part-type="genus" reg="Sennin">Sennin</tp:taxon-name-part><tp:taxon-name-part taxon-name-part-type="species" reg="tanikawai">tanikawai</tp:taxon-name-part></tp:taxon-name></italic> sp. nov., female paratype genitalia (<named-content xmlns:xlink="http://www.w3.org/1999/xlink" content-type="dwc:institutional_code" xlink:title="Department of Zoology, National Museum of Nature and Science, Tsukuba" xlink:href="http://grbio.org/institution/national-science-museum-natural-history" xlink:type="simple">NSMT</named-content>-Ar 21723) <bold>A</bold> epigyne, ventral view <bold>B</bold> epigyne, lateral view <bold>C</bold> vulva, dorsal view <bold>D</bold> vulva, anterior view. Abbreviations: <bold><abbrev xmlns:xlink="http://www.w3.org/1999/xlink" xlink:title="copulatory bursae" id="ABBRID0E1RAI" xlink:type="simple">CB</abbrev></bold> copulatory bursae <bold><abbrev xmlns:xlink="http://www.w3.org/1999/xlink" xlink:title="copulatory duct" id="ABBRID0E6RAI" xlink:type="simple">CD</abbrev></bold> copulatory ducts <bold><abbrev xmlns:xlink="http://www.w3.org/1999/xlink" xlink:title="epigynal scape" id="ABBRID0EESAI" xlink:type="simple">ES</abbrev></bold> epigynal scape <bold><abbrev xmlns:xlink="http://www.w3.org/1999/xlink" xlink:title="fertilization duct" id="ABBRID0EJSAI" xlink:type="simple">FD</abbrev></bold> fertilization ducts <bold>S</bold> spermatheca. Arrows in <bold>A, D</bold> indicate a pair of sclerotized extensions on the anterior margin of epigynal plate. Arrow in <bold>C</bold> indicates a pair of copulatory ducts juxtaposed. Scale bars: 0. 1 mm.</p></caption><graphic xmlns:xlink="http://www.w3.org/1999/xlink" xlink:href="zookeys-1109-067_article-83807__-g008.jpg" position="float" orientation="portrait" xlink:type="simple" id="oo_708574.jpg"><uri content-type="original_file" xlink:type="simple">https://binary.pensoft.net/fig/708574</uri></graphic></fig><p>As mentioned above, taxonomic relationship between <italic><tp:taxon-name><tp:taxon-name-part taxon-name-part-type="genus" reg="Sennin">Sennin</tp:taxon-name-part></tp:taxon-name></italic> gen. nov. and its potentially closest-related genera (<italic><tp:taxon-name><tp:taxon-name-part taxon-name-part-type="genus" reg="Baalzebub">Baalzebub</tp:taxon-name-part></tp:taxon-name></italic> and probably <italic><tp:taxon-name><tp:taxon-name-part taxon-name-part-type="genus" reg="Karstia">Karstia</tp:taxon-name-part></tp:taxon-name></italic>) is not yet well defined. This also indicated that the establishment of <italic><tp:taxon-name><tp:taxon-name-part taxon-name-part-type="genus" reg="Sennin">Sennin</tp:taxon-name-part></tp:taxon-name></italic> gen. nov. could render these related genera polyphyletic. To revise taxonomic status of these taxa in terms of monophyly, further integrative phylogenetic approach covering large number of species and genera is required.</p><p>According to the morphology and a potential close-relatedness to <italic><tp:taxon-name><tp:taxon-name-part taxon-name-part-type="genus" reg="Baalzebub">Baalzebub</tp:taxon-name-part></tp:taxon-name></italic>, <italic><tp:taxon-name><tp:taxon-name-part taxon-name-part-type="genus" reg="Sennin">Sennin</tp:taxon-name-part></tp:taxon-name></italic> gen. nov. is here suggested to be assigned to the subfamily <tp:taxon-name><tp:taxon-name-part taxon-name-part-type="subfamily">Theridiosomatinae</tp:taxon-name-part></tp:taxon-name>.</p></tp:treatment-sec><tp:treatment-sec><!--Section generated to contain objects referenced in tp:taxon-treatment.--><fig id="F9" position="float" orientation="portrait"><object-id xmlns:xlink="http://www.w3.org/1999/xlink" content-type="doi" xlink:type="simple">10.3897/zookeys.1109.83807.figure9</object-id><object-id xmlns:xlink="http://www.w3.org/1999/xlink" content-type="arpha" xlink:type="simple">4F87CFCA-0096-52E5-B906-1BCEB8C59766</object-id><label>Figure 9.</label><caption><p><italic><tp:taxon-name><tp:taxon-name-part taxon-name-part-type="genus" reg="Sennin">Sennin</tp:taxon-name-part><tp:taxon-name-part taxon-name-part-type="species" reg="tanikawai">tanikawai</tp:taxon-name-part></tp:taxon-name></italic> sp. nov., male holotype genitalia (<named-content xmlns:xlink="http://www.w3.org/1999/xlink" content-type="dwc:institutional_code" xlink:title="Department of Zoology, National Museum of Nature and Science, Tsukuba" xlink:href="http://grbio.org/institution/national-science-museum-natural-history" xlink:type="simple">NSMT</named-content>-Ar 21722) <bold>A–D</bold> male palp <bold>F–J</bold> embolic division <bold>A</bold> retrolateral view <bold>B</bold> prolateral view <bold>C</bold> dorsal view <bold>D</bold> ventral view <bold>E</bold> median apophysis, ventral view <bold>F</bold> posterior-ventral view <bold>G</bold> ventral view <bold>H</bold> anterior-dorsal view <bold>I</bold> posterior-dorsal view <bold>J</bold> prolateral view. Abbreviations: <bold>C</bold> conductor <bold><abbrev xmlns:xlink="http://www.w3.org/1999/xlink" xlink:title="cymbial apophysis" id="ABBRID0EVDBI" xlink:type="simple">CA</abbrev></bold> cymbial apophysis <bold><abbrev xmlns:xlink="http://www.w3.org/1999/xlink" xlink:title="cymbial lamella" id="ABBRID0E1DBI" xlink:type="simple">CL</abbrev></bold> cymbial lamella <bold>E</bold> embolus <bold><abbrev xmlns:xlink="http://www.w3.org/1999/xlink" xlink:title="embolic apophysis" id="ABBRID0EBEBI" xlink:type="simple">EA</abbrev></bold> embolic apophysis <bold><abbrev xmlns:xlink="http://www.w3.org/1999/xlink" xlink:title="embolic division" id="ABBRID0EGEBI" xlink:type="simple">ED</abbrev></bold> embolic division <bold>EM</bold> embolus <bold><abbrev xmlns:xlink="http://www.w3.org/1999/xlink" xlink:title="median apophysis" id="ABBRID0ENEBI" xlink:type="simple">MA</abbrev></bold> median apophysis <bold><abbrev xmlns:xlink="http://www.w3.org/1999/xlink" xlink:title="paracymbium" id="ABBRID0ESEBI" xlink:type="simple">PC</abbrev></bold> paracymbium <bold><abbrev xmlns:xlink="http://www.w3.org/1999/xlink" xlink:title="subtegulum" id="ABBRID0EXEBI" xlink:type="simple">ST</abbrev></bold> subtegulum <bold>T</bold> tegulum. Arrow in <bold>E</bold> indicates the tip of less-sclerotized region of median apophysis. Scale bars: 0.1 mm.</p></caption><graphic xmlns:xlink="http://www.w3.org/1999/xlink" xlink:href="zookeys-1109-067_article-83807__-g009.jpg" position="float" orientation="portrait" xlink:type="simple" id="oo_708575.jpg"><uri content-type="original_file" xlink:type="simple">https://binary.pensoft.net/fig/708575</uri></graphic></fig><fig id="F10" position="float" orientation="portrait"><object-id xmlns:xlink="http://www.w3.org/1999/xlink" content-type="doi" xlink:type="simple">10.3897/zookeys.1109.83807.figure10</object-id><object-id xmlns:xlink="http://www.w3.org/1999/xlink" content-type="arpha" xlink:type="simple">83AB7414-BF55-5C5B-B83C-27BAED30B5BC</object-id><label>Figure 10.</label><caption><p><italic><tp:taxon-name><tp:taxon-name-part taxon-name-part-type="genus" reg="Sennin">Sennin</tp:taxon-name-part><tp:taxon-name-part taxon-name-part-type="species" reg="tanikawai">tanikawai</tp:taxon-name-part></tp:taxon-name></italic> sp. nov., female paratype (<named-content xmlns:xlink="http://www.w3.org/1999/xlink" content-type="dwc:institutional_code" xlink:title="Department of Zoology, National Museum of Nature and Science, Tsukuba" xlink:href="http://grbio.org/institution/national-science-museum-natural-history" xlink:type="simple">NSMT</named-content>-Ar 21723) <bold>A</bold> epigyne, ventral view <bold>B</bold> epigyne, lateral view <bold>C</bold> vulva, dorsal view <bold>D</bold> vulva, anterior view <bold>E</bold> course of copulatory duct. Abbreviations: <bold><abbrev xmlns:xlink="http://www.w3.org/1999/xlink" xlink:title="copulatory bursae" id="ABBRID0ECIBI" xlink:type="simple">CB</abbrev></bold> copulatory bursae <bold><abbrev xmlns:xlink="http://www.w3.org/1999/xlink" xlink:title="copulatory duct" id="ABBRID0EHIBI" xlink:type="simple">CD</abbrev></bold> copulatory ducts <bold><abbrev xmlns:xlink="http://www.w3.org/1999/xlink" xlink:title="epigynal scape" id="ABBRID0EMIBI" xlink:type="simple">ES</abbrev></bold> epigynal scape <bold><abbrev xmlns:xlink="http://www.w3.org/1999/xlink" xlink:title="epigynal scape length" id="ABBRID0ERIBI" xlink:type="simple">ESL</abbrev></bold> epigynal scape length <bold><abbrev xmlns:xlink="http://www.w3.org/1999/xlink" xlink:title="fertilization duct" id="ABBRID0EWIBI" xlink:type="simple">FD</abbrev></bold> fertilization ducts <bold>S</bold> spermatheca <bold><abbrev xmlns:xlink="http://www.w3.org/1999/xlink" xlink:title="vulva width" id="ABBRID0E4IBI" xlink:type="simple">VW</abbrev></bold> vulva width. Arrows in <bold>A, D</bold> indicate a pair of sclerotized extensions on the anterior margin of epigynal plate. Arrow in <bold>C</bold> indicates the pair of copulatory ducts juxtaposed. Scale bars: 0.1 mm.</p></caption><graphic xmlns:xlink="http://www.w3.org/1999/xlink" xlink:href="zookeys-1109-067_article-83807__-g010.jpg" position="float" orientation="portrait" xlink:type="simple" id="oo_708576.jpg"><uri content-type="original_file" xlink:type="simple">https://binary.pensoft.net/fig/708576</uri></graphic></fig></tp:treatment-sec><ref-list><ref id="B37"><mixed-citation xmlns:xlink="http://www.w3.org/1999/xlink" xlink:type="simple"><person-group><name name-style="western"><surname>Zhu</surname><given-names>MS</given-names></name><name name-style="western"><surname>Zhang</surname><given-names>JX</given-names></name><name name-style="western"><surname>Chen</surname><given-names>HM</given-names></name></person-group> (<year>2001</year>) <article-title>A new species of the genus <italic><tp:taxon-name><tp:taxon-name-part taxon-name-part-type="genus">Wendilgarda</tp:taxon-name-part></tp:taxon-name></italic> from China (<tp:taxon-name><tp:taxon-name-part taxon-name-part-type="order">Araneae</tp:taxon-name-part></tp:taxon-name>: <tp:taxon-name><tp:taxon-name-part taxon-name-part-type="family">Theridiosomatidae</tp:taxon-name-part></tp:taxon-name>).</article-title><source>Acta Zoologica Taiwanica</source><volume>12</volume>: <fpage>1</fpage>–<lpage>7</lpage>.</mixed-citation></ref><ref id="B3"><mixed-citation xmlns:xlink="http://www.w3.org/1999/xlink" xlink:type="simple"><person-group><name name-style="western"><surname>Chen</surname><given-names>HM</given-names></name></person-group> (<year>2010</year>) <article-title><italic><tp:taxon-name><tp:taxon-name-part taxon-name-part-type="genus">Karstia</tp:taxon-name-part></tp:taxon-name></italic>, a new genus of troglophilous theridiosomatid (<tp:taxon-name><tp:taxon-name-part taxon-name-part-type="order">Araneae</tp:taxon-name-part></tp:taxon-name>, <tp:taxon-name><tp:taxon-name-part taxon-name-part-type="family">Theridiosomatidae</tp:taxon-name-part></tp:taxon-name>) from southwestern China.</article-title><source>Guizhou Science</source><volume>28</volume>(<issue>4</issue>): <fpage>1</fpage>–<lpage>10</lpage>.</mixed-citation></ref><ref id="B19"><mixed-citation xmlns:xlink="http://www.w3.org/1999/xlink" xlink:type="simple"><person-group><name name-style="western"><surname>Prete</surname><given-names>PH</given-names></name><name name-style="western"><surname>Cizauskas</surname><given-names>I</given-names></name><name name-style="western"><surname>Brescovit</surname><given-names>AD</given-names></name></person-group> (<year>2016</year>) <article-title>A new species of the spider genus <italic><tp:taxon-name><tp:taxon-name-part taxon-name-part-type="genus">Baalzebub</tp:taxon-name-part></tp:taxon-name></italic> (<tp:taxon-name><tp:taxon-name-part taxon-name-part-type="order">Araneae</tp:taxon-name-part></tp:taxon-name>, <tp:taxon-name><tp:taxon-name-part taxon-name-part-type="family">Theridiosomatidae</tp:taxon-name-part></tp:taxon-name>) from Brazilian caves.</article-title><source>Studies on Neotropical Fauna and Environment</source><volume>51</volume>(<issue>2</issue>): <fpage>97</fpage>–<lpage>103</lpage>. <ext-link xlink:type="simple" ext-link-type="doi" xlink:href="10.1080/01650521.2016.1183965">https://doi.org/10.1080/01650521.2016.1183965</ext-link></mixed-citation></ref><ref id="B30"><mixed-citation xmlns:xlink="http://www.w3.org/1999/xlink" xlink:type="simple"><person-group><name name-style="western"><surname>Wunderlich</surname><given-names>J</given-names></name></person-group> (<year>1976</year>) <article-title>Spinnen aus Australien. 1. <tp:taxon-name><tp:taxon-name-part taxon-name-part-type="family">Uloboridae</tp:taxon-name-part></tp:taxon-name>, <tp:taxon-name><tp:taxon-name-part taxon-name-part-type="family">Theridiosomatidae</tp:taxon-name-part></tp:taxon-name> und <tp:taxon-name><tp:taxon-name-part taxon-name-part-type="family">Symphytognathidae</tp:taxon-name-part></tp:taxon-name> (<tp:taxon-name><tp:taxon-name-part taxon-name-part-type="class">Arachnida</tp:taxon-name-part></tp:taxon-name>: <tp:taxon-name><tp:taxon-name-part taxon-name-part-type="order">Araneida</tp:taxon-name-part></tp:taxon-name>).</article-title><source>Senckenbergiana Biologica</source><volume>57</volume>: <fpage>113</fpage>–<lpage>124</lpage>.</mixed-citation></ref><ref id="B4"><mixed-citation xmlns:xlink="http://www.w3.org/1999/xlink" xlink:type="simple"><person-group><name name-style="western"><surname>Coddington</surname><given-names>JA</given-names></name></person-group> (<year>1986a</year>) <article-title>The genera of the spider family <tp:taxon-name><tp:taxon-name-part taxon-name-part-type="family">Theridiosomatidae</tp:taxon-name-part></tp:taxon-name>.</article-title><source>Smithsonian Contributions to Zoology</source><volume>422</volume>(<issue>422</issue>): <fpage>1</fpage>–<lpage>96</lpage>. <ext-link xlink:type="simple" ext-link-type="doi" xlink:href="10.5479/si.00810282.422">https://doi.org/10.5479/si.00810282.422</ext-link></mixed-citation></ref><ref id="B6"><mixed-citation xmlns:xlink="http://www.w3.org/1999/xlink" xlink:type="simple"><person-group><name name-style="western"><surname>Dou</surname><given-names>LA</given-names></name><name name-style="western"><surname>Lin</surname><given-names>YC</given-names></name></person-group> (<year>2012</year>) <article-title>Description of <italic><tp:taxon-name><tp:taxon-name-part taxon-name-part-type="genus">Karstia</tp:taxon-name-part><tp:taxon-name-part taxon-name-part-type="species">cordata</tp:taxon-name-part></tp:taxon-name></italic> sp. nov. (<tp:taxon-name><tp:taxon-name-part taxon-name-part-type="order">Araneae</tp:taxon-name-part></tp:taxon-name>, <tp:taxon-name><tp:taxon-name-part taxon-name-part-type="family">Theridiosomatidae</tp:taxon-name-part></tp:taxon-name>) from caves in Chongqing, China.</article-title><source>Dong Wu Fen Lei Xue Bao</source><volume>37</volume>: <fpage>734</fpage>–<lpage>739</lpage>.</mixed-citation></ref><ref id="B33"><mixed-citation xmlns:xlink="http://www.w3.org/1999/xlink" xlink:type="simple"><person-group><name name-style="western"><surname>Zhang</surname><given-names>ZS</given-names></name><name name-style="western"><surname>Wang</surname><given-names>LY</given-names></name></person-group> (<year>2017</year>) <source>Chinese spiders illustrated.</source><publisher-name>Chongqing University Press</publisher-name>, <publisher-loc>China</publisher-loc>, <size units="page">954 pp</size>.</mixed-citation></ref></ref-list></tp:taxon-treatment>
