# Supplementary material for: ﻿Two new species and a new genus of ray spiders (Araneae, Theridiosomatidae) from the Ryukyu Islands, southwest Japan, with notes on their natural history
Source: Zookeys. 2022 Jul 1;1109:67–101. doi: 10.3897/zookeys.1109.83807 (PMC9848742; doi:10.3897/zookeys.1109.83807)
Supplement: XML Treatment for Sennin tanikawai [file zookeys.1109.83807-treatment8.xml]

<!DOCTYPE tp:taxon-treatment
  PUBLIC "-//TaxonX//DTD Taxonomic Treatment Publishing DTD v0 20100105//EN" "tax-treatment-NSO.dtd">
<tp:taxon-treatment xmlns:tp="http://www.plazi.org/taxpub"><tp:treatment-meta><kwd-group><label>Taxon classification</label><kwd>
                <named-content content-type="kingdom">Animalia</named-content>
              </kwd><kwd>
                <named-content content-type="order">Araneae</named-content>
              </kwd><kwd>
                <named-content content-type="family">Theridiosomatidae</named-content>
              </kwd></kwd-group><mixed-citation publication-type="journal"><person-group><name><surname>Suzuki</surname><given-names>Yuya</given-names></name><name><surname>Hiramatsu</surname><given-names>Takehisa</given-names></name><name><surname>Tatsuta</surname><given-names>Haruki</given-names></name></person-group><article-title>﻿Two new species and a new genus of ray spiders (<tp:taxon-name><tp:taxon-name-part taxon-name-part-type="order">Araneae</tp:taxon-name-part></tp:taxon-name>, <tp:taxon-name><tp:taxon-name-part taxon-name-part-type="family">Theridiosomatidae</tp:taxon-name-part></tp:taxon-name>) from the Ryukyu Islands, southwest Japan, with notes on their natural history</article-title><source>Zookeys</source><day>01</day><month>07</month><year>2022</year><volume>1109</volume><fpage>67</fpage><lpage>101</lpage><pub-id pub-id-type="doi">10.3897/zookeys.1109.83807</pub-id></mixed-citation></tp:treatment-meta><tp:nomenclature><label>﻿</label><tp:taxon-name>
              <object-id xmlns:xlink="http://www.w3.org/1999/xlink" content-type="arpha" xlink:type="simple">03ED24B0-DB99-5094-84F5-D805F6BACC44</object-id>
              <tp:taxon-name-part taxon-name-part-type="genus" reg="Sennin">Sennin</tp:taxon-name-part>
              <tp:taxon-name-part taxon-name-part-type="species" reg="tanikawai">tanikawai</tp:taxon-name-part>
              <object-id xmlns:xlink="http://www.w3.org/1999/xlink" content-type="zoobank" xlink:type="simple">https://zoobank.org/2FB64512-C697-4195-AE82-62C4563508DD</object-id>
            </tp:taxon-name><tp:taxon-status xmlns:xlink="http://www.w3.org/1999/xlink" xlink:type="simple">sp. nov.</tp:taxon-status><xref ref-type="fig" rid="F6">[New Japanese name: Iriomote-hora-ana-karakara-gumo] Figs 6</xref><xref ref-type="fig" rid="F7">, 7</xref><xref ref-type="fig" rid="F8">, 8</xref><xref ref-type="fig" rid="F9">, 9</xref><xref ref-type="fig" rid="F10">, 10</xref><xref ref-type="fig" rid="F11">, 11</xref><xref ref-type="fig" rid="F12">, 12E</xref><xref ref-type="fig" rid="F14">, 14A–G</xref><xref ref-type="fig" rid="F15">, 15D–E</xref></tp:nomenclature><tp:treatment-sec sec-type="type material" id="SECID0EYWAI"><title>Type material.</title><p><bold><italic>Holotype</italic>: Japan, Iriomote Is. (Okinawa Prefecture)</bold>: ♂ (<named-content xmlns:xlink="http://www.w3.org/1999/xlink" content-type="dwc:institutional_code" xlink:title="Department of Zoology, National Museum of Nature and Science, Tsukuba" xlink:href="http://grbio.org/institution/national-science-museum-natural-history" xlink:type="simple">NSMT</named-content>-Ar 21722), Yaeyama District, Taketomi Town, Haiminaka, Ôtomi-Daini-Do Cave, 31 Mar. 1985, A. Tanikawa leg. <bold><italic>Paratypes</italic></bold>: 2 ♀ (<named-content xmlns:xlink="http://www.w3.org/1999/xlink" content-type="dwc:institutional_code" xlink:title="Department of Zoology, National Museum of Nature and Science, Tsukuba" xlink:href="http://grbio.org/institution/national-science-museum-natural-history" xlink:type="simple">NSMT</named-content>-Ar 21723), 27 Mar. 1995, A. Tanikawa leg.; 9 ♂ (<named-content xmlns:xlink="http://www.w3.org/1999/xlink" content-type="dwc:institutional_code" xlink:title="Department of Zoology, National Museum of Nature and Science, Tsukuba" xlink:href="http://grbio.org/institution/national-science-museum-natural-history" xlink:type="simple">NSMT</named-content>-Ar 21724–21725), 31 Mar. 1985, A. Tanikawa leg.; 1 ♀ (<named-content xmlns:xlink="http://www.w3.org/1999/xlink" content-type="dwc:institutional_code" xlink:title="Department of Zoology, National Museum of Nature and Science, Tsukuba" xlink:href="http://grbio.org/institution/national-science-museum-natural-history" xlink:type="simple">NSMT</named-content>-Ar 21726), 1 Aug. 1970, Y. Shirota leg.; 2 ♀ (<named-content xmlns:xlink="http://www.w3.org/1999/xlink" content-type="dwc:institutional_code" xlink:title="Department of Zoology, National Museum of Nature and Science, Tsukuba" xlink:href="http://grbio.org/institution/national-science-museum-natural-history" xlink:type="simple">NSMT</named-content>-Ar 21727), 27 Oct. 1977, N. Tsurusaki leg.; above paratypes are collected at same locality as the holotype; 1 ♂ (<named-content xmlns:xlink="http://www.w3.org/1999/xlink" content-type="dwc:institutional_code" xlink:title="Department of Zoology, National Museum of Nature and Science, Tsukuba" xlink:href="http://grbio.org/institution/national-science-museum-natural-history" xlink:type="simple">NSMT</named-content>-Ar 21728), a small opening of Ôtomi-Daini-Do Cave (<named-content xmlns:xlink="http://www.w3.org/1999/xlink" content-type="dwc:verbatimCoordinates" xlink:type="simple"><named-content content-type="geo-json" specific-use="{&#34;type&#34;:&#34;Point&#34;,&#34;coordinates&#34;:[123.890250,24.285944]}" id="NCID0EBYAI" xlink:type="simple">24°17'09.4"N, 123°53'24.9"E</named-content></named-content>, alt. 10 m), 24 Jun. 2021, Y. Suzuki leg.</p></tp:treatment-sec><tp:treatment-sec sec-type="material" id="SECID0EGYAI"><title>Additional material examined.</title><p><bold>Japan, Iriomote Is. (Okinawa Prefecture)</bold>: 1 ♀, Yaeyama District, Taketomi Town, Haemi, Ôtomi-daiichi-do Caves (<named-content xmlns:xlink="http://www.w3.org/1999/xlink" content-type="dwc:verbatimCoordinates" xlink:type="simple"><named-content content-type="geo-json" specific-use="{&#34;type&#34;:&#34;Point&#34;,&#34;coordinates&#34;:[123.879361,24.291944]}" id="NCID0ERYAI" xlink:type="simple">24°17'31.0"N, 123°52'45.7"E</named-content></named-content>, alt. 30 m), 3 May 2021, Y. Suzuki leg.; 1 ♀, Yaeyama District, Taketomi Town, Takana, Yutsun-Do Caves, a small cave on coastal cliff (<named-content xmlns:xlink="http://www.w3.org/1999/xlink" content-type="dwc:verbatimCoordinates" xlink:type="simple"><named-content content-type="geo-json" specific-use="{&#34;type&#34;:&#34;Point&#34;,&#34;coordinates&#34;:[123.891081,24.385806]}" id="NCID0EZYAI" xlink:type="simple">24°23'08.90"N, 123°53'27.89"E</named-content></named-content>, alt. 10 m), 21 Mar. 2019, Y. Suzuki leg.; 1 ♀, Takana, Yutsun-Do Caves, a large cave opening on coastal cliff (<named-content xmlns:xlink="http://www.w3.org/1999/xlink" content-type="dwc:verbatimCoordinates" xlink:type="simple"><named-content content-type="geo-json" specific-use="{&#34;type&#34;:&#34;Point&#34;,&#34;coordinates&#34;:[123.890278,24.384967]}" id="NCID0EBZAI" xlink:type="simple">24°23'05.88"N, 123°53'25.00"E</named-content></named-content>, alt. 7 m), 28 Mar. 2008, T. Hiramatsu leg.; 6 ♂ 7 ♀, Takana, Yutsun-Do Caves, a large cave opening on coastal cliff (<named-content xmlns:xlink="http://www.w3.org/1999/xlink" content-type="dwc:verbatimCoordinates" xlink:type="simple"><named-content content-type="geo-json" specific-use="{&#34;type&#34;:&#34;Point&#34;,&#34;coordinates&#34;:[123.890278,24.384967]}" id="NCID0EJZAI" xlink:type="simple">24°23'05.88"N, 123°53'25.00"E</named-content></named-content>, alt. 7 m), 1 May 2021, Y. Suzuki leg.; 2 ♀, Takana, Yutsun-Do Caves, cavities of rocks on coastal cliff (<named-content xmlns:xlink="http://www.w3.org/1999/xlink" content-type="dwc:verbatimCoordinates" xlink:type="simple"><named-content content-type="geo-json" specific-use="{&#34;type&#34;:&#34;Point&#34;,&#34;coordinates&#34;:[123.889950,24.384711]}" id="NCID0ERZAI" xlink:type="simple">24°23'04.96"N, 123°53'23.82"E</named-content></named-content>, alt. 10m), 22 Jun. 2021, Y. Suzuki leg.; 3 ♀, Takana, Yutsun-Do Caves, a cave beside Shirahama-haemi-sen road (<named-content xmlns:xlink="http://www.w3.org/1999/xlink" content-type="dwc:verbatimCoordinates" xlink:type="simple"><named-content content-type="geo-json" specific-use="{&#34;type&#34;:&#34;Point&#34;,&#34;coordinates&#34;:[123.892000,24.385139]}" id="NCID0EZZAI" xlink:type="simple">24°23'06.5"N, 123°53'31.2"E</named-content></named-content>, alt. 27 m), 24 Jun. 2021, Y. Suzuki leg.; 1 ♂ 1♀, Haemi, limestone rocky walls in a secondary forest (<named-content xmlns:xlink="http://www.w3.org/1999/xlink" content-type="dwc:verbatimCoordinates" xlink:type="simple"><named-content content-type="geo-json" specific-use="{&#34;type&#34;:&#34;Point&#34;,&#34;coordinates&#34;:[123.867089,24.269022]}" id="NCID0EB1AI" xlink:type="simple">24°16'08.48"N, 123°52'01.52"E</named-content></named-content>, alt. 16 m), 24 Jun. 2021, Y. Suzuki leg.</p></tp:treatment-sec><tp:treatment-sec sec-type="etymology" id="SECID0EG1AI"><title>Etymology.</title><p>The specific name is patronym dedicated to Dr. Akio Tanikawa, a Japanese arachnologist who has contributed remarkably to the elucidation of the spider fauna in Iriomote Island and offered us many specimens including type specimens.</p></tp:treatment-sec><tp:treatment-sec sec-type="diagnosis" id="SECID0EL1AI"><title>Diagnosis.</title><p>Males of this species can be distinguished from the allied <italic><tp:taxon-name><tp:taxon-name-part taxon-name-part-type="genus" reg="Sennin">Sennin</tp:taxon-name-part><tp:taxon-name-part taxon-name-part-type="species" reg="coddingtoni">coddingtoni</tp:taxon-name-part></tp:taxon-name></italic> comb. nov. by the following characteristics: cymbial apophysis is wider in relation to palpal tibia length while it is almost the same length as <italic><tp:taxon-name><tp:taxon-name-part taxon-name-part-type="genus" reg="Sennin">S.</tp:taxon-name-part><tp:taxon-name-part taxon-name-part-type="species" reg="coddingtoni">coddingtoni</tp:taxon-name-part></tp:taxon-name></italic> comb. nov. (<abbrev xmlns:xlink="http://www.w3.org/1999/xlink" xlink:title="cymbial apophysis width" id="ABBRID0EH2AI" xlink:type="simple">CAW</abbrev>/<abbrev xmlns:xlink="http://www.w3.org/1999/xlink" xlink:title="palpal tibia length" id="ABBRID0EL2AI" xlink:type="simple">PTL</abbrev> = 2.41 in <italic><tp:taxon-name><tp:taxon-name-part taxon-name-part-type="genus" reg="Sennin">S.</tp:taxon-name-part><tp:taxon-name-part taxon-name-part-type="species" reg="tanikawai">tanikawai</tp:taxon-name-part></tp:taxon-name></italic> sp. nov., also see Fig. <xref ref-type="fig" rid="F9">9A</xref>, <xref ref-type="fig" rid="F9">B</xref>; <xref ref-type="fig" rid="F1">1</xref>.00 in <italic><tp:taxon-name><tp:taxon-name-part taxon-name-part-type="genus" reg="Sennin">S.</tp:taxon-name-part><tp:taxon-name-part taxon-name-part-type="species" reg="coddingtoni">coddingtoni</tp:taxon-name-part></tp:taxon-name></italic> comb. nov.; also see <xref ref-type="bibr" rid="B37">Zhu et al. 2001</xref>: fig. 7); median apophysis of <italic><tp:taxon-name><tp:taxon-name-part taxon-name-part-type="genus" reg="Sennin">S.</tp:taxon-name-part><tp:taxon-name-part taxon-name-part-type="species" reg="tanikawai">tanikawai</tp:taxon-name-part></tp:taxon-name></italic> sp. nov. is longer and narrower dorsally (<abbrev xmlns:xlink="http://www.w3.org/1999/xlink" xlink:title="length of dorsal protrusion on median apophysis" id="ABBRID0E33AI" xlink:type="simple">MAL</abbrev>/<abbrev xmlns:xlink="http://www.w3.org/1999/xlink" xlink:title="width of dorsal protrusion on median apophysis" id="ABBRID0EA4AI" xlink:type="simple">MAW</abbrev> 1.63; Fig. <xref ref-type="fig" rid="F9">9E</xref>) compared to that of the latter (<abbrev xmlns:xlink="http://www.w3.org/1999/xlink" xlink:title="length of dorsal protrusion on median apophysis" id="ABBRID0EI4AI" xlink:type="simple">MAL</abbrev>/<abbrev xmlns:xlink="http://www.w3.org/1999/xlink" xlink:title="width of dorsal protrusion on median apophysis" id="ABBRID0EM4AI" xlink:type="simple">MAW</abbrev> 0.85, based on <xref ref-type="bibr" rid="B3">Chen 2010</xref>: fig. 24); the less-sclerotized distal part of median apophysis is lanceolate with pointed tip on ventral terminal in <italic><tp:taxon-name><tp:taxon-name-part taxon-name-part-type="genus" reg="Sennin">S.</tp:taxon-name-part><tp:taxon-name-part taxon-name-part-type="species" reg="tanikawai">tanikawai</tp:taxon-name-part></tp:taxon-name></italic> sp. nov. (arrows in Figs <xref ref-type="fig" rid="F7">7E</xref>, <xref ref-type="fig" rid="F9">9E</xref>), while that of <italic><tp:taxon-name><tp:taxon-name-part taxon-name-part-type="genus" reg="Sennin">S.</tp:taxon-name-part><tp:taxon-name-part taxon-name-part-type="species" reg="coddingtoni">coddingtoni</tp:taxon-name-part></tp:taxon-name></italic> comb. nov. is falcate (<xref ref-type="bibr" rid="B3">Chen 2010</xref>: fig. 24). Females of <italic><tp:taxon-name><tp:taxon-name-part taxon-name-part-type="genus" reg="Sennin">S.</tp:taxon-name-part><tp:taxon-name-part taxon-name-part-type="species" reg="tanikawai">tanikawai</tp:taxon-name-part></tp:taxon-name></italic> sp. nov. can be distinguished from <italic><tp:taxon-name><tp:taxon-name-part taxon-name-part-type="genus" reg="Sennin">S.</tp:taxon-name-part><tp:taxon-name-part taxon-name-part-type="species" reg="coddingtoni">coddingtoni</tp:taxon-name-part></tp:taxon-name></italic> comb. nov. by the following characteristics: longer epigynal scape (<abbrev xmlns:xlink="http://www.w3.org/1999/xlink" xlink:title="epigynal scape length" id="ABBRID0EM6AI" xlink:type="simple">ESL</abbrev>/<abbrev xmlns:xlink="http://www.w3.org/1999/xlink" xlink:title="vulva width" id="ABBRID0EQ6AI" xlink:type="simple">VW</abbrev> 0.46 in <italic><tp:taxon-name><tp:taxon-name-part taxon-name-part-type="genus" reg="Sennin">S.</tp:taxon-name-part><tp:taxon-name-part taxon-name-part-type="species" reg="tanikawai">tanikawai</tp:taxon-name-part></tp:taxon-name></italic> sp. nov., Fig. <xref ref-type="fig" rid="F10">10</xref>; 0.16 in <italic><tp:taxon-name><tp:taxon-name-part taxon-name-part-type="genus" reg="Sennin">S.</tp:taxon-name-part><tp:taxon-name-part taxon-name-part-type="species" reg="coddingtoni">coddingtoni</tp:taxon-name-part></tp:taxon-name></italic> comb. nov., based on <xref ref-type="bibr" rid="B3">Chen 2010</xref>: fig. 19); tip of spermatheca is strongly curved anteriorly in <italic><tp:taxon-name><tp:taxon-name-part taxon-name-part-type="genus" reg="Sennin">S.</tp:taxon-name-part><tp:taxon-name-part taxon-name-part-type="species" reg="tanikawai">tanikawai</tp:taxon-name-part></tp:taxon-name></italic> sp. nov., whereas it is almost straight in <italic><tp:taxon-name><tp:taxon-name-part taxon-name-part-type="genus" reg="Sennin">S.</tp:taxon-name-part><tp:taxon-name-part taxon-name-part-type="species" reg="coddingtoni">coddingtoni</tp:taxon-name-part></tp:taxon-name></italic> comb. nov.; the course of copulatory ducts: ducts from both sides juxtaposed at the middle of vulva ventral to spermathecae and continue posteriorly straight toward epigynal scape, then make a right-angle turn and apart laterally (arrows in Figs <xref ref-type="fig" rid="F8">8C</xref>, <xref ref-type="fig" rid="F10">10C</xref>), while in <italic><tp:taxon-name><tp:taxon-name-part taxon-name-part-type="genus" reg="Sennin">S.</tp:taxon-name-part><tp:taxon-name-part taxon-name-part-type="species" reg="coddingtoni">coddingtoni</tp:taxon-name-part></tp:taxon-name></italic> comb. nov. the ducts apart to each other ventrally to the spermatheca and curved laterally (<xref ref-type="bibr" rid="B37">Zhu et al. 2001</xref>: fig. 5).</p><fig id="F9" position="float" orientation="portrait"><object-id xmlns:xlink="http://www.w3.org/1999/xlink" content-type="doi" xlink:type="simple">10.3897/zookeys.1109.83807.figure9</object-id><object-id xmlns:xlink="http://www.w3.org/1999/xlink" content-type="arpha" xlink:type="simple">4F87CFCA-0096-52E5-B906-1BCEB8C59766</object-id><label>Figure 9.</label><caption><p><italic><tp:taxon-name><tp:taxon-name-part taxon-name-part-type="genus" reg="Sennin">Sennin</tp:taxon-name-part><tp:taxon-name-part taxon-name-part-type="species" reg="tanikawai">tanikawai</tp:taxon-name-part></tp:taxon-name></italic> sp. nov., male holotype genitalia (<named-content xmlns:xlink="http://www.w3.org/1999/xlink" content-type="dwc:institutional_code" xlink:title="Department of Zoology, National Museum of Nature and Science, Tsukuba" xlink:href="http://grbio.org/institution/national-science-museum-natural-history" xlink:type="simple">NSMT</named-content>-Ar 21722) <bold>A–D</bold> male palp <bold>F–J</bold> embolic division <bold>A</bold> retrolateral view <bold>B</bold> prolateral view <bold>C</bold> dorsal view <bold>D</bold> ventral view <bold>E</bold> median apophysis, ventral view <bold>F</bold> posterior-ventral view <bold>G</bold> ventral view <bold>H</bold> anterior-dorsal view <bold>I</bold> posterior-dorsal view <bold>J</bold> prolateral view. Abbreviations: <bold>C</bold> conductor <bold><abbrev xmlns:xlink="http://www.w3.org/1999/xlink" xlink:title="cymbial apophysis" id="ABBRID0EVDBI" xlink:type="simple">CA</abbrev></bold> cymbial apophysis <bold><abbrev xmlns:xlink="http://www.w3.org/1999/xlink" xlink:title="cymbial lamella" id="ABBRID0E1DBI" xlink:type="simple">CL</abbrev></bold> cymbial lamella <bold>E</bold> embolus <bold><abbrev xmlns:xlink="http://www.w3.org/1999/xlink" xlink:title="embolic apophysis" id="ABBRID0EBEBI" xlink:type="simple">EA</abbrev></bold> embolic apophysis <bold><abbrev xmlns:xlink="http://www.w3.org/1999/xlink" xlink:title="embolic division" id="ABBRID0EGEBI" xlink:type="simple">ED</abbrev></bold> embolic division <bold>EM</bold> embolus <bold><abbrev xmlns:xlink="http://www.w3.org/1999/xlink" xlink:title="median apophysis" id="ABBRID0ENEBI" xlink:type="simple">MA</abbrev></bold> median apophysis <bold><abbrev xmlns:xlink="http://www.w3.org/1999/xlink" xlink:title="paracymbium" id="ABBRID0ESEBI" xlink:type="simple">PC</abbrev></bold> paracymbium <bold><abbrev xmlns:xlink="http://www.w3.org/1999/xlink" xlink:title="subtegulum" id="ABBRID0EXEBI" xlink:type="simple">ST</abbrev></bold> subtegulum <bold>T</bold> tegulum. Arrow in <bold>E</bold> indicates the tip of less-sclerotized region of median apophysis. Scale bars: 0.1 mm.</p></caption><graphic xmlns:xlink="http://www.w3.org/1999/xlink" xlink:href="zookeys-1109-067_article-83807__-g009.jpg" position="float" orientation="portrait" xlink:type="simple" id="oo_708575.jpg"><uri content-type="original_file" xlink:type="simple">https://binary.pensoft.net/fig/708575</uri></graphic></fig></tp:treatment-sec><tp:treatment-sec sec-type="description" id="SECID0EEFBI"><title>Description.</title><p><bold>Male</bold> (<named-content xmlns:xlink="http://www.w3.org/1999/xlink" content-type="dwc:institutional_code" xlink:title="Department of Zoology, National Museum of Nature and Science, Tsukuba" xlink:href="http://grbio.org/institution/national-science-museum-natural-history" xlink:type="simple">NSMT</named-content>-Ar 21722). Measurements. Body 2.30 long. Carapace 1.07 long, 1.10 wide, 0.72 high. Eye size and interdistances: <abbrev xmlns:xlink="http://www.w3.org/1999/xlink" xlink:title="anterior median eye" id="ABBRID0EQFBI" xlink:type="simple">AME</abbrev> 0.09, <abbrev xmlns:xlink="http://www.w3.org/1999/xlink" xlink:title="anterior lateral eye" id="ABBRID0EUFBI" xlink:type="simple">ALE</abbrev> 0.09, <abbrev xmlns:xlink="http://www.w3.org/1999/xlink" xlink:title="posterior median eye" id="ABBRID0EYFBI" xlink:type="simple">PME</abbrev> 0.10, <abbrev xmlns:xlink="http://www.w3.org/1999/xlink" xlink:title="posterior lateral eye" id="ABBRID0E3FBI" xlink:type="simple">PLE</abbrev> 0.08, <abbrev xmlns:xlink="http://www.w3.org/1999/xlink" xlink:title="anterior median eye" id="ABBRID0EAGBI" xlink:type="simple">AME</abbrev>-<abbrev xmlns:xlink="http://www.w3.org/1999/xlink" xlink:title="anterior median eye" id="ABBRID0EEGBI" xlink:type="simple">AME</abbrev> 0.02, <abbrev xmlns:xlink="http://www.w3.org/1999/xlink" xlink:title="anterior median eye" id="ABBRID0EIGBI" xlink:type="simple">AME</abbrev>-<abbrev xmlns:xlink="http://www.w3.org/1999/xlink" xlink:title="anterior lateral eye" id="ABBRID0EMGBI" xlink:type="simple">ALE</abbrev> 0.03, <abbrev xmlns:xlink="http://www.w3.org/1999/xlink" xlink:title="posterior median eye" id="ABBRID0EQGBI" xlink:type="simple">PME</abbrev>-<abbrev xmlns:xlink="http://www.w3.org/1999/xlink" xlink:title="posterior median eye" id="ABBRID0EUGBI" xlink:type="simple">PME</abbrev> 0.03, <abbrev xmlns:xlink="http://www.w3.org/1999/xlink" xlink:title="posterior lateral eye" id="ABBRID0EYGBI" xlink:type="simple">PLE</abbrev>-<abbrev xmlns:xlink="http://www.w3.org/1999/xlink" xlink:title="posterior lateral eye" id="ABBRID0E3GBI" xlink:type="simple">PLE</abbrev> 0.08, Leg length: leg I 1.62 + 0.53 + 1.30 + 1.08 + 0.50 = 5.03; leg II 1.30 + 0.49 + 1.03 + 0.91 + 0.49 = 4.22; leg III 0.70 + 0.39 + 0.56 + 0.63 + 0.38 = 2.66; leg IV 0.93 + 0.40 + 0.73 + 0.69 + 0.38 = 3.14. Abdomen 1.32 long, 1.44 wide, 1.61 high.</p><fig id="F10" position="float" orientation="portrait"><object-id xmlns:xlink="http://www.w3.org/1999/xlink" content-type="doi" xlink:type="simple">10.3897/zookeys.1109.83807.figure10</object-id><object-id xmlns:xlink="http://www.w3.org/1999/xlink" content-type="arpha" xlink:type="simple">83AB7414-BF55-5C5B-B83C-27BAED30B5BC</object-id><label>Figure 10.</label><caption><p><italic><tp:taxon-name><tp:taxon-name-part taxon-name-part-type="genus" reg="Sennin">Sennin</tp:taxon-name-part><tp:taxon-name-part taxon-name-part-type="species" reg="tanikawai">tanikawai</tp:taxon-name-part></tp:taxon-name></italic> sp. nov., female paratype (<named-content xmlns:xlink="http://www.w3.org/1999/xlink" content-type="dwc:institutional_code" xlink:title="Department of Zoology, National Museum of Nature and Science, Tsukuba" xlink:href="http://grbio.org/institution/national-science-museum-natural-history" xlink:type="simple">NSMT</named-content>-Ar 21723) <bold>A</bold> epigyne, ventral view <bold>B</bold> epigyne, lateral view <bold>C</bold> vulva, dorsal view <bold>D</bold> vulva, anterior view <bold>E</bold> course of copulatory duct. Abbreviations: <bold><abbrev xmlns:xlink="http://www.w3.org/1999/xlink" xlink:title="copulatory bursae" id="ABBRID0ECIBI" xlink:type="simple">CB</abbrev></bold> copulatory bursae <bold><abbrev xmlns:xlink="http://www.w3.org/1999/xlink" xlink:title="copulatory duct" id="ABBRID0EHIBI" xlink:type="simple">CD</abbrev></bold> copulatory ducts <bold><abbrev xmlns:xlink="http://www.w3.org/1999/xlink" xlink:title="epigynal scape" id="ABBRID0EMIBI" xlink:type="simple">ES</abbrev></bold> epigynal scape <bold><abbrev xmlns:xlink="http://www.w3.org/1999/xlink" xlink:title="epigynal scape length" id="ABBRID0ERIBI" xlink:type="simple">ESL</abbrev></bold> epigynal scape length <bold><abbrev xmlns:xlink="http://www.w3.org/1999/xlink" xlink:title="fertilization duct" id="ABBRID0EWIBI" xlink:type="simple">FD</abbrev></bold> fertilization ducts <bold>S</bold> spermatheca <bold><abbrev xmlns:xlink="http://www.w3.org/1999/xlink" xlink:title="vulva width" id="ABBRID0E4IBI" xlink:type="simple">VW</abbrev></bold> vulva width. Arrows in <bold>A, D</bold> indicate a pair of sclerotized extensions on the anterior margin of epigynal plate. Arrow in <bold>C</bold> indicates the pair of copulatory ducts juxtaposed. Scale bars: 0.1 mm.</p></caption><graphic xmlns:xlink="http://www.w3.org/1999/xlink" xlink:href="zookeys-1109-067_article-83807__-g010.jpg" position="float" orientation="portrait" xlink:type="simple" id="oo_708576.jpg"><uri content-type="original_file" xlink:type="simple">https://binary.pensoft.net/fig/708576</uri></graphic></fig><p>Carapace oval, wider than long (<abbrev xmlns:xlink="http://www.w3.org/1999/xlink" xlink:title="carapace length" id="ABBRID0EMJBI" xlink:type="simple">CaL</abbrev>/<abbrev xmlns:xlink="http://www.w3.org/1999/xlink" xlink:title="carapace width" id="ABBRID0EQJBI" xlink:type="simple">CaW</abbrev> 0.97). Chelicerae with six teeth on promargin with the largest one positioned close to the fang base, no teeth on retromargin (Fig. <xref ref-type="fig" rid="F6">6D</xref>). Anterior eye row recurved, posterior eye row straight. Cymbial apophysis of palp 0.297 long, 0.111 wide. Macrosetae: leg I: femur r1-p1, patella d1, tibia d2-r1-p1; leg II: femur r1, patella d1, tibia d2-r1; leg III: patella d1, tibia d1; leg IV: patella d1, tibia d1. Abdomen oval, wider than long (<abbrev xmlns:xlink="http://www.w3.org/1999/xlink" xlink:title="abdomen length" id="ABBRID0EYJBI" xlink:type="simple">AL</abbrev>/<abbrev xmlns:xlink="http://www.w3.org/1999/xlink" xlink:title="abdomen width" id="ABBRID0E3JBI" xlink:type="simple">AW</abbrev> 0.92). Abdomen covered with long and thin setae.</p><p>Coloration and markings (Fig. <xref ref-type="fig" rid="F6">6</xref>). Carapace, mouthparts, sternum, and legs dark yellowish brown (turning to yellowish brown in ethanol). Eyes on dark bases. Legs lacking annulation. Abdomen pale yellowish grey, dorsum of abdomen with two pairs of sigilla.</p><p>Palp (Figs <xref ref-type="fig" rid="F7">7</xref>, <xref ref-type="fig" rid="F9">9</xref>). Palpal patella with a strong dorsal macroseta. Paracymbium hook-like with a sharp tip. Cymbial lamella robust. Dorsal cymbial apophysis oblong, plate-like with blunt tip, extending anterior-retrolaterally. Tegulum large, bulbous, and occupying a large part of the palpal organ. Embolic division is a complex of long bristle-like apophyses, entirely covered with translucent conductor, and none of the embolic apophyses are exposed. Embolus short, blunt, and covered with a membrane. Three embolic apophyses conspicuous, <abbrev xmlns:xlink="http://www.w3.org/1999/xlink" xlink:title="embolic apophysis" id="ABBRID0EQKBI" xlink:type="simple">EA</abbrev> 1 thickest, protruding middle of embolic division, S-shaped and sharper distally; <abbrev xmlns:xlink="http://www.w3.org/1999/xlink" xlink:title="embolic apophysis" id="ABBRID0EUKBI" xlink:type="simple">EA</abbrev> 2 longest among them, bristle-like, basal part swelled, forming a loop at the ventro-prolateral side, distal part along with <abbrev xmlns:xlink="http://www.w3.org/1999/xlink" xlink:title="embolic apophysis" id="ABBRID0EYKBI" xlink:type="simple">EA</abbrev> 1; <abbrev xmlns:xlink="http://www.w3.org/1999/xlink" xlink:title="embolic apophysis" id="ABBRID0E3KBI" xlink:type="simple">EA</abbrev> 3 thinnest, protruding from prolateral side of embolic division. Median apophysis with a deep groove dividing it into two parts, distal translucent, weakly sclerotized and sharper ventrally, basal triangular, strongly sclerotized with narrower dorsally and spatula-like at ventral tip, <abbrev xmlns:xlink="http://www.w3.org/1999/xlink" xlink:title="length of dorsal protrusion on median apophysis" id="ABBRID0EALBI" xlink:type="simple">MAL</abbrev> 1.07, <abbrev xmlns:xlink="http://www.w3.org/1999/xlink" xlink:title="width of dorsal protrusion on median apophysis" id="ABBRID0EELBI" xlink:type="simple">MAW</abbrev> 0.66.</p><p><bold>Female</bold> (paratype, <named-content xmlns:xlink="http://www.w3.org/1999/xlink" content-type="dwc:institutional_code" xlink:title="Department of Zoology, National Museum of Nature and Science, Tsukuba" xlink:href="http://grbio.org/institution/national-science-museum-natural-history" xlink:type="simple">NSMT</named-content>-Ar 21723). Measurements. Body 2.37 long. Carapace 1.05 long, 1.06 wide, 0.65 high. Eye size and interdistances: <abbrev xmlns:xlink="http://www.w3.org/1999/xlink" xlink:title="anterior median eye" id="ABBRID0EQLBI" xlink:type="simple">AME</abbrev> 0.10, <abbrev xmlns:xlink="http://www.w3.org/1999/xlink" xlink:title="anterior lateral eye" id="ABBRID0EULBI" xlink:type="simple">ALE</abbrev> 0.10, <abbrev xmlns:xlink="http://www.w3.org/1999/xlink" xlink:title="posterior median eye" id="ABBRID0EYLBI" xlink:type="simple">PME</abbrev> 0.12, <abbrev xmlns:xlink="http://www.w3.org/1999/xlink" xlink:title="posterior lateral eye" id="ABBRID0E3LBI" xlink:type="simple">PLE</abbrev> 0.09, <abbrev xmlns:xlink="http://www.w3.org/1999/xlink" xlink:title="anterior median eye" id="ABBRID0EAMBI" xlink:type="simple">AME</abbrev>-<abbrev xmlns:xlink="http://www.w3.org/1999/xlink" xlink:title="anterior median eye" id="ABBRID0EEMBI" xlink:type="simple">AME</abbrev> 0.02, <abbrev xmlns:xlink="http://www.w3.org/1999/xlink" xlink:title="anterior median eye" id="ABBRID0EIMBI" xlink:type="simple">AME</abbrev>-<abbrev xmlns:xlink="http://www.w3.org/1999/xlink" xlink:title="anterior lateral eye" id="ABBRID0EMMBI" xlink:type="simple">ALE</abbrev> 0.04, <abbrev xmlns:xlink="http://www.w3.org/1999/xlink" xlink:title="posterior median eye" id="ABBRID0EQMBI" xlink:type="simple">PME</abbrev>-<abbrev xmlns:xlink="http://www.w3.org/1999/xlink" xlink:title="posterior median eye" id="ABBRID0EUMBI" xlink:type="simple">PME</abbrev> 0.03, <abbrev xmlns:xlink="http://www.w3.org/1999/xlink" xlink:title="posterior lateral eye" id="ABBRID0EYMBI" xlink:type="simple">PLE</abbrev>-<abbrev xmlns:xlink="http://www.w3.org/1999/xlink" xlink:title="posterior lateral eye" id="ABBRID0E3MBI" xlink:type="simple">PLE</abbrev> 0.08. Leg length: leg I: 1.43 + 0.49 + 1.01 + 0.87 + 0.48 = 4.28; leg II: 1.22 + 0.45 + 0.85 + 0.70 + 0.40 = 3.62; leg III: 0.77 + 0.40 + 0.52 + 0.56 + 0.37 = 2.62; leg IV: 0.90 + 0.36 + 0.71 + 0.59 + 0.38 = 2.94. Abdomen 1.58 long, 1.45 wide, 1.49 high.</p><p>Carapace oval, as long as wide (<abbrev xmlns:xlink="http://www.w3.org/1999/xlink" xlink:title="carapace length" id="ABBRID0ECNBI" xlink:type="simple">CaL</abbrev>/<abbrev xmlns:xlink="http://www.w3.org/1999/xlink" xlink:title="carapace width" id="ABBRID0EGNBI" xlink:type="simple">CaW</abbrev> 0.99). Chelicerae with five teeth on promargin with the largest one positioned close to fang base, no teeth on posterior margin (Fig. <xref ref-type="fig" rid="F6">6H</xref>). Anterior eye row recurved, posterior eye row straight. Macrosetae: leg I: femur p1, patella d1, tibia d2-r1-p1; leg II: patella d1, tibia d2-r1; leg III: patella d1, tibia d1; leg IV: patella d1, tibia d1. Abdomen as in male (<abbrev xmlns:xlink="http://www.w3.org/1999/xlink" xlink:title="abdomen length" id="ABBRID0EONBI" xlink:type="simple">AL</abbrev>/<abbrev xmlns:xlink="http://www.w3.org/1999/xlink" xlink:title="abdomen width" id="ABBRID0ESNBI" xlink:type="simple">AW</abbrev> 1.09).</p><p>Coloration and markings (Fig. <xref ref-type="fig" rid="F6">6</xref>). As in male.</p><p>Genitalia (Figs <xref ref-type="fig" rid="F8">8</xref>, <xref ref-type="fig" rid="F10">10</xref>). Epigyne a wide plate with an epigynal scape protruding from the posterior margin, epigynal scape spoon-like, and convex ventrally. Anterior margin of epigynal plate with a pair of dark-colored, sclerotized extensions protruding anteriorly from anterolateral side. Vulva. Spermatheca elliptical, longer laterally juxtaposed at the tip. Copulatory bursae developed. Course of copulatory ducts complicated: originating from copulatory bursae at ventral side, touching each other along the mesial line of the vulva, running posterior-dorsally under spermathecae, bend at a right angle toward laterally, curving anterior-dorsally at lateral side of vulva, forming a coil at lateral side of spermathecae, and then connecting to spermathecae. Fertilization ducts running under copulatory ducts and tip dorsally.</p></tp:treatment-sec><tp:treatment-sec sec-type="variation" id="SECID0EGOBI"><title>Variations.</title><p>There is a variation in the color of the abdomen: some individuals with dark grey abdomen, while others with pale yellowish grey abdomen. Course of embolic apophyses also varies among individuals: <abbrev xmlns:xlink="http://www.w3.org/1999/xlink" xlink:title="embolic apophysis" id="ABBRID0EMOBI" xlink:type="simple">EA</abbrev> 2 tightly coiled with distal part along with <abbrev xmlns:xlink="http://www.w3.org/1999/xlink" xlink:title="embolic apophysis" id="ABBRID0EQOBI" xlink:type="simple">EA</abbrev> 1 and <abbrev xmlns:xlink="http://www.w3.org/1999/xlink" xlink:title="embolic apophysis" id="ABBRID0EUOBI" xlink:type="simple">EA</abbrev> 3 running below <abbrev xmlns:xlink="http://www.w3.org/1999/xlink" xlink:title="embolic apophysis" id="ABBRID0EYOBI" xlink:type="simple">EA</abbrev> 1 in some individuals including the type specimens, while <abbrev xmlns:xlink="http://www.w3.org/1999/xlink" xlink:title="embolic apophysis" id="ABBRID0E3OBI" xlink:type="simple">EA</abbrev> 2 loosely coiled with distal part apart from <abbrev xmlns:xlink="http://www.w3.org/1999/xlink" xlink:title="embolic apophysis" id="ABBRID0EAPBI" xlink:type="simple">EA</abbrev> 1 and <abbrev xmlns:xlink="http://www.w3.org/1999/xlink" xlink:title="embolic apophysis" id="ABBRID0EEPBI" xlink:type="simple">EA</abbrev> 2 running above <abbrev xmlns:xlink="http://www.w3.org/1999/xlink" xlink:title="embolic apophysis" id="ABBRID0EIPBI" xlink:type="simple">EA</abbrev> 1.</p></tp:treatment-sec><tp:treatment-sec sec-type="remarks" id="SECID0EMPBI"><title>Remarks.</title><p>Males and females are considered the same species because no other candidates were sympatric.</p></tp:treatment-sec><tp:treatment-sec sec-type="distribution" id="SECID0ERPBI"><title>Distribution.</title><p>Japan (Iriomote Island; Fig. <xref ref-type="fig" rid="F11">11</xref>).</p><fig id="F11" position="float" orientation="portrait"><object-id xmlns:xlink="http://www.w3.org/1999/xlink" content-type="doi" xlink:type="simple">10.3897/zookeys.1109.83807.figure11</object-id><object-id xmlns:xlink="http://www.w3.org/1999/xlink" content-type="arpha" xlink:type="simple">8C2315E7-82AD-5DAF-B0F1-B16D8C1D5929</object-id><label>Figure 11.</label><caption><p>Distribution of theridiosomatid species in the Ryukyu Islands, Japan.</p></caption><graphic xmlns:xlink="http://www.w3.org/1999/xlink" xlink:href="zookeys-1109-067_article-83807__-g011.jpg" position="float" orientation="portrait" xlink:type="simple" id="oo_708577.jpg"><uri content-type="original_file" xlink:type="simple">https://binary.pensoft.net/fig/708577</uri></graphic></fig></tp:treatment-sec><tp:treatment-sec sec-type="habitat" id="SECID0EHQBI"><title>Habitat.</title><p>The new species inhabits entrance or insides of limestone caves and crevices of limestone rocky walls (Fig. <xref ref-type="fig" rid="F12">12E</xref>). Spiders are found in high density at the entrance and twilight zones of humid caves, while sparsely deep inside the dark zone. Its general morphology (pigmented body, eight developed eyes, etc.) and habitat suggest that the species is troglophilic rather than obligate troglobite.</p><fig id="F12" position="float" orientation="portrait"><object-id xmlns:xlink="http://www.w3.org/1999/xlink" content-type="doi" xlink:type="simple">10.3897/zookeys.1109.83807.figure12</object-id><object-id xmlns:xlink="http://www.w3.org/1999/xlink" content-type="arpha" xlink:type="simple">0C5D2C55-3D7C-574E-AFFB-07B4C568D372</object-id><label>Figure 12.</label><caption><p>Habitats of theridiosomatid species in Ryukyu Islands <bold>A</bold> streamside in dim forest at Iriomote Island <bold>B</bold> forest floor of secondary forest at Kume Island <bold>C</bold> grassland at Kume Island <bold>D</bold> grassland at Yonaguni Island <bold>E</bold> crevices on limestone rocky wall at Iriomote Island.</p></caption><graphic xmlns:xlink="http://www.w3.org/1999/xlink" xlink:href="zookeys-1109-067_article-83807__-g012.jpg" position="float" orientation="portrait" xlink:type="simple" id="oo_708578.jpg"><uri content-type="original_file" xlink:type="simple">https://binary.pensoft.net/fig/708578</uri></graphic></fig><fig id="F13" position="float" orientation="portrait"><object-id xmlns:xlink="http://www.w3.org/1999/xlink" content-type="doi" xlink:type="simple">10.3897/zookeys.1109.83807.figure13</object-id><object-id xmlns:xlink="http://www.w3.org/1999/xlink" content-type="arpha" xlink:type="simple">29E94A21-9803-5DAB-B4C8-4EA0CCB6A6C8</object-id><label>Figure 13.</label><caption><p>Web of <italic><tp:taxon-name><tp:taxon-name-part taxon-name-part-type="genus" reg="Theridiosoma">Theridiosoma</tp:taxon-name-part></tp:taxon-name></italic> and <italic><tp:taxon-name><tp:taxon-name-part taxon-name-part-type="genus" reg="Zoma">Zoma</tp:taxon-name-part></tp:taxon-name></italic> spiders at Ryukyu Islands, Japan <bold>A–C</bold> web of <italic><tp:taxon-name><tp:taxon-name-part taxon-name-part-type="genus" reg="Theridiosoma">Theridiosoma</tp:taxon-name-part><tp:taxon-name-part taxon-name-part-type="species" reg="nigrivirgatum">nigrivirgatum</tp:taxon-name-part></tp:taxon-name></italic> sp. nov. <bold>D–E</bold> web of <italic><tp:taxon-name><tp:taxon-name-part taxon-name-part-type="genus" reg="Theridiosoma">Theridiosoma</tp:taxon-name-part><tp:taxon-name-part taxon-name-part-type="species" reg="alboannulatum">alboannulatum</tp:taxon-name-part></tp:taxon-name></italic><bold>F–H</bold> web of <italic><tp:taxon-name><tp:taxon-name-part taxon-name-part-type="genus" reg="Zoma">Zoma</tp:taxon-name-part><tp:taxon-name-part taxon-name-part-type="species" reg="dibaiyin">dibaiyin</tp:taxon-name-part></tp:taxon-name></italic>. Abbreviations: <bold><abbrev xmlns:xlink="http://www.w3.org/1999/xlink" xlink:title="radial anastomosis" id="ABBRID0EGTBI" xlink:type="simple">RA</abbrev></bold> radial anastomosis <bold><abbrev xmlns:xlink="http://www.w3.org/1999/xlink" xlink:title="sticky spirals" id="ABBRID0ELTBI" xlink:type="simple">SS</abbrev></bold> sticky spirals <bold><abbrev xmlns:xlink="http://www.w3.org/1999/xlink" xlink:title="tension line" id="ABBRID0EQTBI" xlink:type="simple">TL</abbrev></bold> tension line.</p></caption><graphic xmlns:xlink="http://www.w3.org/1999/xlink" xlink:href="zookeys-1109-067_article-83807__-g013.jpg" position="float" orientation="portrait" xlink:type="simple" id="oo_708579.jpg"><uri content-type="original_file" xlink:type="simple">https://binary.pensoft.net/fig/708579</uri></graphic></fig></tp:treatment-sec><tp:treatment-sec sec-type="Web morphology" id="SECID0EZTBI"><title>Web morphology.</title><p>The newly reported species built a conventional orb web with an open hub and two hub loops (Fig. <xref ref-type="fig" rid="F14">14A–C</xref>). The web was almost vertical, and the tension line extended upward obliquely from the upper side of the hub to the surface of the rock (Fig. <xref ref-type="fig" rid="F14">14D</xref>). The angle of the trapline was approximately 60° to the horizontal plane. The spider sat upward and held a trapline by both forelegs and grasped radii by legs III, and put legs IV on the hub (Fig. <xref ref-type="fig" rid="F14">14E</xref>). The web turned conical shape (Fig. <xref ref-type="fig" rid="F14">14D</xref>), but it seemed to be less distorted than that of <italic><tp:taxon-name><tp:taxon-name-part taxon-name-part-type="genus" reg="Theridiosoma">Theridiosoma</tp:taxon-name-part></tp:taxon-name></italic> spp. The mean web diameter was 11.6 × 10.1 (cm vertical × horizontal) (<italic>n</italic> = 9), number of radii: 17 ± 2.3 (SD), and number of sticky spirals: 14.5 ± 2.5 (SD) (<italic>n</italic> = 8). As a result of observation of 209 webs in June 2021, it was found that some individuals do not make tension lines. The percentage of webs with a tension line was as follows: female adult, 77% and juvenile, 33% in Yutsun-do Cave; female adult, 67% and juvenile, 45% in Ôtomi-Daiichi-Do Cave. Juveniles were more likely to build ordinary webs lacking tension lines than adults at both sites. When a web is disturbed by wind, the spider immediately escapes from the web running along the tension line (<italic>n</italic> = 22, see Suppl. material <xref ref-type="supplementary-material" rid="S1">1</xref>). After the escape, some spiders try to hide themselves into limestone rock crevices.</p><fig id="F14" position="float" orientation="portrait"><object-id xmlns:xlink="http://www.w3.org/1999/xlink" content-type="doi" xlink:type="simple">10.3897/zookeys.1109.83807.figure14</object-id><object-id xmlns:xlink="http://www.w3.org/1999/xlink" content-type="arpha" xlink:type="simple">140E56B1-0733-548C-B839-CD1BD0A86ECD</object-id><label>Figure 14.</label><caption><p>Web structure and building behavior in <italic><tp:taxon-name><tp:taxon-name-part taxon-name-part-type="genus" reg="Sennin">Sennin</tp:taxon-name-part><tp:taxon-name-part taxon-name-part-type="species" reg="tanikawai">tanikawai</tp:taxon-name-part></tp:taxon-name></italic> sp. nov. (<bold>A–G</bold>) and <italic><tp:taxon-name><tp:taxon-name-part taxon-name-part-type="genus" reg="Theridiosoma">Theridiosoma</tp:taxon-name-part><tp:taxon-name-part taxon-name-part-type="species" reg="epeiroides">epeiroides</tp:taxon-name-part></tp:taxon-name></italic> (<bold>H</bold>) <bold>A</bold> orb web, frontal view <bold>B</bold> orb web, illustrated <bold>C</bold> open hub, frontal view <bold>D</bold> orb web, lateral view <bold>E</bold> spider holding tension line with forelegs <bold>F</bold> process of weaving sticky spirals by <italic><tp:taxon-name><tp:taxon-name-part taxon-name-part-type="genus" reg="Sennin">S.</tp:taxon-name-part><tp:taxon-name-part taxon-name-part-type="species" reg="tanikawai">tanikawai</tp:taxon-name-part></tp:taxon-name></italic> sp. nov. <bold>G</bold> radial elongation behavior in <italic><tp:taxon-name><tp:taxon-name-part taxon-name-part-type="genus" reg="Sennin">S.</tp:taxon-name-part><tp:taxon-name-part taxon-name-part-type="species" reg="tanikawai">tanikawai</tp:taxon-name-part></tp:taxon-name></italic> sp. nov. <bold>H</bold> web building processes of <italic><tp:taxon-name><tp:taxon-name-part taxon-name-part-type="genus" reg="Theridiosoma">Theridiosoma</tp:taxon-name-part><tp:taxon-name-part taxon-name-part-type="species" reg="epeiroides">epeiroides</tp:taxon-name-part></tp:taxon-name></italic>. Blue lines indicate elongated portion of radii. Abbreviations: <bold><abbrev xmlns:xlink="http://www.w3.org/1999/xlink" xlink:title="hub loop" id="ABBRID0EUXBI" xlink:type="simple">HL</abbrev></bold> hub loops <bold><abbrev xmlns:xlink="http://www.w3.org/1999/xlink" xlink:title="open hub" id="ABBRID0EZXBI" xlink:type="simple">OH</abbrev></bold> open hub <bold><abbrev xmlns:xlink="http://www.w3.org/1999/xlink" xlink:title="radii" id="ABBRID0E5XBI" xlink:type="simple">RD</abbrev></bold> radii <bold><abbrev xmlns:xlink="http://www.w3.org/1999/xlink" xlink:title="sticky spirals" id="ABBRID0EDYBI" xlink:type="simple">SS</abbrev></bold> sticky spiral <bold><abbrev xmlns:xlink="http://www.w3.org/1999/xlink" xlink:title="tension line" id="ABBRID0EIYBI" xlink:type="simple">TL</abbrev></bold> tension line <bold><abbrev xmlns:xlink="http://www.w3.org/1999/xlink" xlink:title="temporary spiral" id="ABBRID0ENYBI" xlink:type="simple">TS</abbrev></bold> temporary spiral.</p></caption><graphic xmlns:xlink="http://www.w3.org/1999/xlink" xlink:href="zookeys-1109-067_article-83807__-g014.jpg" position="float" orientation="portrait" xlink:type="simple" id="oo_708580.jpg"><uri content-type="original_file" xlink:type="simple">https://binary.pensoft.net/fig/708580</uri></graphic></fig></tp:treatment-sec><tp:treatment-sec sec-type="Web-building behavior" id="SECID0EWYBI"><title>Web-building behavior.</title><p><bold>(<italic>n</italic> = 5)</bold>. (1) Frames and radii were laid. (2) The spider returned to the hub and made a temporary spiral as a circle. (3) The spider pulled out a sticky line by using only the outer leg IV several times while touching the temporary spiral by the inner leg IV (in <italic><tp:taxon-name><tp:taxon-name-part taxon-name-part-type="genus" reg="Theridiosoma">T.</tp:taxon-name-part><tp:taxon-name-part taxon-name-part-type="species" reg="epeiroides">epeiroides</tp:taxon-name-part></tp:taxon-name></italic> Bösenberg &amp; Strand, 1906, it draws out a sticky line using both legs IV alternately [<xref ref-type="bibr" rid="B24">Shinkai and Shinkai 1985</xref>]). (4) After drawing a sticky line, the spider walked to the frame along a radius holding it by the outer leg IV, shifted it inward, and then attached it to the radius (Fig. <xref ref-type="fig" rid="F14">14F</xref>; see Suppl. material <xref ref-type="supplementary-material" rid="S2">2</xref>). (5) The spider turned to the hub by drawing a new sticky line by the outer leg IV and moved the next radius along the temporary spiral (Fig. <xref ref-type="fig" rid="F14">14F</xref>). (6) The spider repeated sequences (3) to (5) and laid sticky spirals from outside to inside. (7) After finishing laying the sticky spirals, the temporary spiral was removed. (8) The spider moved near the hub and bit off the radius. (9) After biting off the radius, it changed the direction and attached its spinnerets to the radius and drew out a radius. The elongated radius was attached to the hub (Suppl. material <xref ref-type="supplementary-material" rid="S3">3</xref>). Thus, all radii were elongated (Fig. <xref ref-type="fig" rid="F14">14G</xref>). (10) The spider returned to the hub, laid two hub loops, and bit out its center. It ingested the ball of threads using both forelegs and digested it. (11) The spider held a tension line, and the web formed a cone. It took approximately one hour to complete the web.</p></tp:treatment-sec><tp:treatment-sec sec-type="Egg sac" id="SECID0EE1BI"><title>Egg sac.</title><p>Spherical and dark brown. The size was approximately 3 × 2 (mm, height × width), which was suspended with a long vertical line on the roof of a cave (Fig. <xref ref-type="fig" rid="F15">15D, E</xref>). This vertical line (pendant line) ranged from 2.5 to 5.3 cm, and the mean was 4.1 cm (<italic>n</italic> = 4). There was a single attachment point of the egg sac. The junction of the upper end of the egg sac and the lower end of the pendant line resembled a hatch, similar to a cap like structure in <italic><tp:taxon-name><tp:taxon-name-part taxon-name-part-type="genus" reg="Theridiosoma">Theridiosoma</tp:taxon-name-part></tp:taxon-name></italic>. The lower end of the pendant line was thickened. The egg sac is cleaved at the joint. The egg sac of <italic><tp:taxon-name><tp:taxon-name-part taxon-name-part-type="genus" reg="Karstia">K.</tp:taxon-name-part><tp:taxon-name-part taxon-name-part-type="species" reg="upperyangtzica">upperyangtzica</tp:taxon-name-part></tp:taxon-name></italic> resembles that of <italic><tp:taxon-name><tp:taxon-name-part taxon-name-part-type="genus" reg="Sennin">S.</tp:taxon-name-part><tp:taxon-name-part taxon-name-part-type="species" reg="tanikawai">tanikawai</tp:taxon-name-part></tp:taxon-name></italic> sp. nov. but can be distinguished by the shape of ‘cap’ (thickened end of the pendant line): almost as long as wide in the former while clearly longer than wide in the latter (<xref ref-type="bibr" rid="B3">Chen 2010</xref>: fig. 29 vs. Fig. <xref ref-type="fig" rid="F15">15E</xref>).</p></tp:treatment-sec><tp:treatment-sec><!--Section generated to contain objects referenced in tp:taxon-treatment.--><fig id="F6" position="float" orientation="portrait"><object-id xmlns:xlink="http://www.w3.org/1999/xlink" content-type="doi" xlink:type="simple">10.3897/zookeys.1109.83807.figure6</object-id><object-id xmlns:xlink="http://www.w3.org/1999/xlink" content-type="arpha" xlink:type="simple">413C22F6-24B0-5617-9742-85F42FDE8930</object-id><label>Figure 6.</label><caption><p><italic><tp:taxon-name><tp:taxon-name-part taxon-name-part-type="genus" reg="Sennin">Sennin</tp:taxon-name-part><tp:taxon-name-part taxon-name-part-type="species" reg="tanikawai">tanikawai</tp:taxon-name-part></tp:taxon-name></italic> sp. nov., male holotype (<named-content xmlns:xlink="http://www.w3.org/1999/xlink" content-type="dwc:institutional_code" xlink:title="Department of Zoology, National Museum of Nature and Science, Tsukuba" xlink:href="http://grbio.org/institution/national-science-museum-natural-history" xlink:type="simple">NSMT</named-content>-Ar 21722 <bold>A–D</bold>) and female paratype (<named-content xmlns:xlink="http://www.w3.org/1999/xlink" content-type="dwc:institutional_code" xlink:title="Department of Zoology, National Museum of Nature and Science, Tsukuba" xlink:href="http://grbio.org/institution/national-science-museum-natural-history" xlink:type="simple">NSMT</named-content>-Ar 21723 <bold>E–H</bold>) <bold>A, E</bold> habitus, dorsal view <bold>B, F</bold> habitus, lateral view <bold>C, G</bold> eye region, dorsal view <bold>D, H</bold> chelicera, anterior view. Scale bars: 0.5 mm (<bold>A, B, E, F</bold>); 0.1 mm (<bold>C, G, D, H</bold>).</p></caption><graphic xmlns:xlink="http://www.w3.org/1999/xlink" xlink:href="zookeys-1109-067_article-83807__-g006.jpg" position="float" orientation="portrait" xlink:type="simple" id="oo_708572.jpg"><uri content-type="original_file" xlink:type="simple">https://binary.pensoft.net/fig/708572</uri></graphic></fig><fig id="F7" position="float" orientation="portrait"><object-id xmlns:xlink="http://www.w3.org/1999/xlink" content-type="doi" xlink:type="simple">10.3897/zookeys.1109.83807.figure7</object-id><object-id xmlns:xlink="http://www.w3.org/1999/xlink" content-type="arpha" xlink:type="simple">6A4C4803-5F16-581D-AC42-A6C70A75910E</object-id><label>Figure 7.</label><caption><p><italic><tp:taxon-name><tp:taxon-name-part taxon-name-part-type="genus" reg="Sennin">Sennin</tp:taxon-name-part><tp:taxon-name-part taxon-name-part-type="species" reg="tanikawai">tanikawai</tp:taxon-name-part></tp:taxon-name></italic> sp. nov., male holotype genitalia (<named-content xmlns:xlink="http://www.w3.org/1999/xlink" content-type="dwc:institutional_code" xlink:title="Department of Zoology, National Museum of Nature and Science, Tsukuba" xlink:href="http://grbio.org/institution/national-science-museum-natural-history" xlink:type="simple">NSMT</named-content>-Ar 21722) <bold>A–D</bold> male palp <bold>F–J</bold> embolic division <bold>A</bold> retrolateral view <bold>B</bold> prolateral view <bold>C</bold> dorsal view <bold>D</bold> ventral view <bold>E</bold> median apophysis, ventral view <bold>F</bold> posterior-ventral view <bold>G</bold> ventral view <bold>H</bold> anterior-dorsal view <bold>I</bold> posterior-dorsal view <bold>J</bold> prolateral view. Abbreviations: <bold>C</bold> conductor <bold><abbrev xmlns:xlink="http://www.w3.org/1999/xlink" xlink:title="cymbial apophysis" id="ABBRID0EGLAI" xlink:type="simple">CA</abbrev></bold> cymbial apophysis <bold><abbrev xmlns:xlink="http://www.w3.org/1999/xlink" xlink:title="cymbial lamella" id="ABBRID0ELLAI" xlink:type="simple">CL</abbrev></bold> cymbial lamella <bold>E</bold> embolus <bold><abbrev xmlns:xlink="http://www.w3.org/1999/xlink" xlink:title="embolic apophysis" id="ABBRID0ESLAI" xlink:type="simple">EA</abbrev></bold> embolic apophysis <bold><abbrev xmlns:xlink="http://www.w3.org/1999/xlink" xlink:title="embolic division" id="ABBRID0EXLAI" xlink:type="simple">ED</abbrev></bold> embolic division <bold>EM</bold> embolus <bold><abbrev xmlns:xlink="http://www.w3.org/1999/xlink" xlink:title="median apophysis" id="ABBRID0E5LAI" xlink:type="simple">MA</abbrev></bold> median apophysis <bold><abbrev xmlns:xlink="http://www.w3.org/1999/xlink" xlink:title="paracymbium" id="ABBRID0EDMAI" xlink:type="simple">PC</abbrev></bold> paracymbium <bold><abbrev xmlns:xlink="http://www.w3.org/1999/xlink" xlink:title="subtegulum" id="ABBRID0EIMAI" xlink:type="simple">ST</abbrev></bold> subtegulum <bold>T</bold> tegulum. Arrow in <bold>E</bold> indicates the tip of less-sclerotized region of median apophysis. Scale bars: 0.1 mm.</p></caption><graphic xmlns:xlink="http://www.w3.org/1999/xlink" xlink:href="zookeys-1109-067_article-83807__-g007.jpg" position="float" orientation="portrait" xlink:type="simple" id="oo_708573.jpg"><uri content-type="original_file" xlink:type="simple">https://binary.pensoft.net/fig/708573</uri></graphic></fig><fig id="F8" position="float" orientation="portrait"><object-id xmlns:xlink="http://www.w3.org/1999/xlink" content-type="doi" xlink:type="simple">10.3897/zookeys.1109.83807.figure8</object-id><object-id xmlns:xlink="http://www.w3.org/1999/xlink" content-type="arpha" xlink:type="simple">832ED748-1F8E-5E3B-BFFF-6B83B8F12113</object-id><label>Figure 8.</label><caption><p><italic><tp:taxon-name><tp:taxon-name-part taxon-name-part-type="genus" reg="Sennin">Sennin</tp:taxon-name-part><tp:taxon-name-part taxon-name-part-type="species" reg="tanikawai">tanikawai</tp:taxon-name-part></tp:taxon-name></italic> sp. nov., female paratype genitalia (<named-content xmlns:xlink="http://www.w3.org/1999/xlink" content-type="dwc:institutional_code" xlink:title="Department of Zoology, National Museum of Nature and Science, Tsukuba" xlink:href="http://grbio.org/institution/national-science-museum-natural-history" xlink:type="simple">NSMT</named-content>-Ar 21723) <bold>A</bold> epigyne, ventral view <bold>B</bold> epigyne, lateral view <bold>C</bold> vulva, dorsal view <bold>D</bold> vulva, anterior view. Abbreviations: <bold><abbrev xmlns:xlink="http://www.w3.org/1999/xlink" xlink:title="copulatory bursae" id="ABBRID0E1RAI" xlink:type="simple">CB</abbrev></bold> copulatory bursae <bold><abbrev xmlns:xlink="http://www.w3.org/1999/xlink" xlink:title="copulatory duct" id="ABBRID0E6RAI" xlink:type="simple">CD</abbrev></bold> copulatory ducts <bold><abbrev xmlns:xlink="http://www.w3.org/1999/xlink" xlink:title="epigynal scape" id="ABBRID0EESAI" xlink:type="simple">ES</abbrev></bold> epigynal scape <bold><abbrev xmlns:xlink="http://www.w3.org/1999/xlink" xlink:title="fertilization duct" id="ABBRID0EJSAI" xlink:type="simple">FD</abbrev></bold> fertilization ducts <bold>S</bold> spermatheca. Arrows in <bold>A, D</bold> indicate a pair of sclerotized extensions on the anterior margin of epigynal plate. Arrow in <bold>C</bold> indicates a pair of copulatory ducts juxtaposed. Scale bars: 0. 1 mm.</p></caption><graphic xmlns:xlink="http://www.w3.org/1999/xlink" xlink:href="zookeys-1109-067_article-83807__-g008.jpg" position="float" orientation="portrait" xlink:type="simple" id="oo_708574.jpg"><uri content-type="original_file" xlink:type="simple">https://binary.pensoft.net/fig/708574</uri></graphic></fig><fig id="F15" position="float" orientation="portrait"><object-id xmlns:xlink="http://www.w3.org/1999/xlink" content-type="doi" xlink:type="simple">10.3897/zookeys.1109.83807.figure15</object-id><object-id xmlns:xlink="http://www.w3.org/1999/xlink" content-type="arpha" xlink:type="simple">A5625E40-89B1-534A-B2F1-2C86CB7A403E</object-id><label>Figure 15.</label><caption><p>Egg sacs of theridiosomatid species <bold>A</bold> egg sac of <italic><tp:taxon-name><tp:taxon-name-part taxon-name-part-type="genus" reg="Theridiosoma">Theridiosoma</tp:taxon-name-part><tp:taxon-name-part taxon-name-part-type="species" reg="nigrivirgatum">nigrivirgatum</tp:taxon-name-part></tp:taxon-name></italic> sp. nov. (cap opened) <bold>B</bold> egg sac of <italic><tp:taxon-name><tp:taxon-name-part taxon-name-part-type="genus" reg="Theridiosoma">Theridiosoma</tp:taxon-name-part><tp:taxon-name-part taxon-name-part-type="species" reg="dissimulatum">dissimulatum</tp:taxon-name-part></tp:taxon-name></italic><bold>C</bold> egg sac of <italic><tp:taxon-name><tp:taxon-name-part taxon-name-part-type="genus" reg="Theridiosoma">Theridiosoma</tp:taxon-name-part><tp:taxon-name-part taxon-name-part-type="species" reg="alboannulatum">alboannulatum</tp:taxon-name-part></tp:taxon-name></italic><bold>D–E</bold> egg sac of <italic><tp:taxon-name><tp:taxon-name-part taxon-name-part-type="genus" reg="Sennin">Sennin</tp:taxon-name-part><tp:taxon-name-part taxon-name-part-type="species" reg="tanikawai">tanikawai</tp:taxon-name-part></tp:taxon-name></italic> sp. nov.</p></caption><graphic xmlns:xlink="http://www.w3.org/1999/xlink" xlink:href="zookeys-1109-067_article-83807__-g015.jpg" position="float" orientation="portrait" xlink:type="simple" id="oo_708581.jpg"><uri content-type="original_file" xlink:type="simple">https://binary.pensoft.net/fig/708581</uri></graphic></fig><fig id="F1" position="float" orientation="portrait"><object-id xmlns:xlink="http://www.w3.org/1999/xlink" content-type="doi" xlink:type="simple">10.3897/zookeys.1109.83807.figure1</object-id><object-id xmlns:xlink="http://www.w3.org/1999/xlink" content-type="arpha" xlink:type="simple">105D6B1A-AD33-5CCA-BBBE-0DAE48EE5894</object-id><label>Figure 1.</label><caption><p><italic><tp:taxon-name><tp:taxon-name-part taxon-name-part-type="genus" reg="Theridiosoma">Theridiosoma</tp:taxon-name-part><tp:taxon-name-part taxon-name-part-type="species" reg="nigrivirgatum">nigrivirgatum</tp:taxon-name-part></tp:taxon-name></italic> sp. nov., male holotype (<named-content xmlns:xlink="http://www.w3.org/1999/xlink" content-type="dwc:institutional_code" xlink:title="Department of Zoology, National Museum of Nature and Science, Tsukuba" xlink:href="http://grbio.org/institution/national-science-museum-natural-history" xlink:type="simple">NSMT</named-content>-Ar 21717 <bold>A–D</bold>) and female paratype (<named-content xmlns:xlink="http://www.w3.org/1999/xlink" content-type="dwc:institutional_code" xlink:title="Department of Zoology, National Museum of Nature and Science, Tsukuba" xlink:href="http://grbio.org/institution/national-science-museum-natural-history" xlink:type="simple">NSMT</named-content>-Ar 21718 <bold>E–H</bold>) <bold>A, E</bold> habitus, dorsal view <bold>B, F</bold> habitus, lateral view <bold>C, G</bold> habitus, ventral view <bold>D, H</bold> abdomen, posterior view. Scale bars: 0.5 mm.</p></caption><graphic xmlns:xlink="http://www.w3.org/1999/xlink" xlink:href="zookeys-1109-067_article-83807__-g001.jpg" position="float" orientation="portrait" xlink:type="simple" id="oo_708567.jpg"><uri content-type="original_file" xlink:type="simple">https://binary.pensoft.net/fig/708567</uri></graphic></fig><supplementary-material xmlns:xlink="http://www.w3.org/1999/xlink" id="S1" position="float" orientation="portrait" xlink:type="simple"><object-id content-type="doi" xlink:type="simple">10.3897/zookeys.1109.83807.suppl1</object-id><object-id content-type="zenodo_dep_id" xlink:type="simple">7076945</object-id><object-id content-type="arpha" xlink:type="simple">E507E9DF-C838-5D1E-8C01-ABBB45B57988</object-id><label>Supplementary material 1</label><caption><p>Video S1</p></caption><statement content-type="dataType"><label>Data type</label><p>Video (mp4. file).</p></statement><statement content-type="notes"><label>Explanation note</label><p><italic><tp:taxon-name><tp:taxon-name-part taxon-name-part-type="genus" reg="Sennin">Sennin</tp:taxon-name-part><tp:taxon-name-part taxon-name-part-type="species" reg="tanikawai">tanikawai</tp:taxon-name-part></tp:taxon-name></italic> sp. nov. escaping from the web via a tension line.</p></statement><media xlink:href="zookeys-1109-067_article-83807__-s001.mp4" mimetype="video" mime-subtype="mp4" position="float" orientation="portrait" xlink:type="simple" id="oo_708582.mp4"><uri content-type="original_file" xlink:type="simple">https://binary.pensoft.net/file/708582</uri></media><permissions><license xlink:type="simple"><license-p>This dataset is made available under the Open Database License (http://opendatacommons.org/licenses/odbl/1.0/). The Open Database License (ODbL) is a license agreement intended to allow users to freely share, modify, and use this Dataset while maintaining this same freedom for others, provided that the original source and author(s) are credited.</license-p></license></permissions><attrib specific-use="authors">Yuya Suzuki, Takehisa Hiramatsu, Haruki Tatsuta</attrib></supplementary-material><supplementary-material xmlns:xlink="http://www.w3.org/1999/xlink" id="S2" position="float" orientation="portrait" xlink:type="simple"><object-id content-type="doi" xlink:type="simple">10.3897/zookeys.1109.83807.suppl2</object-id><object-id content-type="zenodo_dep_id" xlink:type="simple">7076929</object-id><object-id content-type="arpha" xlink:type="simple">3038B2C2-EA3C-53F7-A020-FE0E43AB6674</object-id><label>Supplementary material 2</label><caption><p>Video S2</p></caption><statement content-type="dataType"><label>Data type</label><p>Video (mp4. file).</p></statement><statement content-type="notes"><label>Explanation note</label><p><abbrev xlink:title="sticky spirals" id="ABBRID0EAZAK" xlink:type="simple">SS</abbrev> weaving behavior in <italic><tp:taxon-name><tp:taxon-name-part taxon-name-part-type="genus" reg="Sennin">Sennin</tp:taxon-name-part><tp:taxon-name-part taxon-name-part-type="species" reg="tanikawai">tanikawai</tp:taxon-name-part></tp:taxon-name></italic> sp. nov.</p></statement><media xlink:href="zookeys-1109-067_article-83807__-s002.mp4" mimetype="video" mime-subtype="mp4" position="float" orientation="portrait" xlink:type="simple" id="oo_708583.mp4"><uri content-type="original_file" xlink:type="simple">https://binary.pensoft.net/file/708583</uri></media><permissions><license xlink:type="simple"><license-p>This dataset is made available under the Open Database License (http://opendatacommons.org/licenses/odbl/1.0/). The Open Database License (ODbL) is a license agreement intended to allow users to freely share, modify, and use this Dataset while maintaining this same freedom for others, provided that the original source and author(s) are credited.</license-p></license></permissions><attrib specific-use="authors">Yuya Suzuki, Takehisa Hiramatsu, Haruki Tatsuta</attrib></supplementary-material><supplementary-material xmlns:xlink="http://www.w3.org/1999/xlink" id="S3" position="float" orientation="portrait" xlink:type="simple"><object-id content-type="doi" xlink:type="simple">10.3897/zookeys.1109.83807.suppl3</object-id><object-id content-type="zenodo_dep_id" xlink:type="simple">7076937</object-id><object-id content-type="arpha" xlink:type="simple">0220D240-933A-539A-A5A3-F36A68F1F044</object-id><label>Supplementary material 3</label><caption><p>Video S3</p></caption><statement content-type="dataType"><label>Data type</label><p>Video (mp4. file).</p></statement><statement content-type="notes"><label>Explanation note</label><p>Radial elongation behavior in <italic><tp:taxon-name><tp:taxon-name-part taxon-name-part-type="genus" reg="Sennin">Sennin</tp:taxon-name-part><tp:taxon-name-part taxon-name-part-type="species" reg="tanikawai">tanikawai</tp:taxon-name-part></tp:taxon-name></italic> sp. nov.</p></statement><media xlink:href="zookeys-1109-067_article-83807__-s003.mp4" mimetype="video" mime-subtype="mp4" position="float" orientation="portrait" xlink:type="simple" id="oo_708584.mp4"><uri content-type="original_file" xlink:type="simple">https://binary.pensoft.net/file/708584</uri></media><permissions><license xlink:type="simple"><license-p>This dataset is made available under the Open Database License (http://opendatacommons.org/licenses/odbl/1.0/). The Open Database License (ODbL) is a license agreement intended to allow users to freely share, modify, and use this Dataset while maintaining this same freedom for others, provided that the original source and author(s) are credited.</license-p></license></permissions><attrib specific-use="authors">Yuya Suzuki, Takehisa Hiramatsu, Haruki Tatsuta</attrib></supplementary-material></tp:treatment-sec><ref-list><ref id="B37"><mixed-citation xmlns:xlink="http://www.w3.org/1999/xlink" xlink:type="simple"><person-group><name name-style="western"><surname>Zhu</surname><given-names>MS</given-names></name><name name-style="western"><surname>Zhang</surname><given-names>JX</given-names></name><name name-style="western"><surname>Chen</surname><given-names>HM</given-names></name></person-group> (<year>2001</year>) <article-title>A new species of the genus <italic><tp:taxon-name><tp:taxon-name-part taxon-name-part-type="genus">Wendilgarda</tp:taxon-name-part></tp:taxon-name></italic> from China (<tp:taxon-name><tp:taxon-name-part taxon-name-part-type="order">Araneae</tp:taxon-name-part></tp:taxon-name>: <tp:taxon-name><tp:taxon-name-part taxon-name-part-type="family">Theridiosomatidae</tp:taxon-name-part></tp:taxon-name>).</article-title><source>Acta Zoologica Taiwanica</source><volume>12</volume>: <fpage>1</fpage>–<lpage>7</lpage>.</mixed-citation></ref><ref id="B3"><mixed-citation xmlns:xlink="http://www.w3.org/1999/xlink" xlink:type="simple"><person-group><name name-style="western"><surname>Chen</surname><given-names>HM</given-names></name></person-group> (<year>2010</year>) <article-title><italic><tp:taxon-name><tp:taxon-name-part taxon-name-part-type="genus">Karstia</tp:taxon-name-part></tp:taxon-name></italic>, a new genus of troglophilous theridiosomatid (<tp:taxon-name><tp:taxon-name-part taxon-name-part-type="order">Araneae</tp:taxon-name-part></tp:taxon-name>, <tp:taxon-name><tp:taxon-name-part taxon-name-part-type="family">Theridiosomatidae</tp:taxon-name-part></tp:taxon-name>) from southwestern China.</article-title><source>Guizhou Science</source><volume>28</volume>(<issue>4</issue>): <fpage>1</fpage>–<lpage>10</lpage>.</mixed-citation></ref><ref id="B24"><mixed-citation xmlns:xlink="http://www.w3.org/1999/xlink" xlink:type="simple"><person-group><name name-style="western"><surname>Shinkai</surname><given-names>A</given-names></name><name name-style="western"><surname>Shinkai</surname><given-names>E</given-names></name></person-group> (<year>1985</year>) <article-title>The web-building behavior and predatory behavior of <italic><tp:taxon-name><tp:taxon-name-part taxon-name-part-type="genus">Theridiosoma</tp:taxon-name-part><tp:taxon-name-part taxon-name-part-type="species">epeiroides</tp:taxon-name-part></tp:taxon-name></italic> Bösenberg et Strand (<tp:taxon-name><tp:taxon-name-part taxon-name-part-type="order">Araneae</tp:taxon-name-part></tp:taxon-name>, <tp:taxon-name><tp:taxon-name-part taxon-name-part-type="family">Theridiosomatidae</tp:taxon-name-part></tp:taxon-name>) and the origin of the ray-formed web.</article-title><source>Acta Arachnologica</source><volume>42</volume>(<issue>1</issue>): <fpage>181</fpage>–<lpage>185</lpage>. <ext-link xlink:type="simple" ext-link-type="doi" xlink:href="10.2476/asjaa.33.9">https://doi.org/10.2476/asjaa.33.9</ext-link> [In Japanese with English synopsis]</mixed-citation></ref></ref-list></tp:taxon-treatment>
